# Supplementary material for: Volumetric subfield analysis of cynomolgus monkey’s choroid derived from hybrid machine learning optical coherence tomography segmentation
Source: PLoS One. 2022 Sep 23;17(9):e0275050. doi: 10.1371/journal.pone.0275050 (PMC9506635; doi:10.1371/journal.pone.0275050)
Supplement: S1 Table — (CSV) [file pone.0275050.s001.csv]

Sex	Origin	Eye type	Z1	Z2	Z3	Q1	Q2	Q3	Q4	S2	S3	S4	S5	S6	S7	S8	S9
male	Mauritius	right	0.160690451302734	0.455877299150391	0.747228715228516	0.338702207371094	0.346523306716797	0.343156257167969	0.334955149605469	0.114585733464844	0.114850855476562	0.116706709558594	0.109734000650391	0.184030025734375	0.190437141017578	0.187167302873047	0.185594245603516
male	Mauritius	left	0.160223373509766	0.45191606325	0.742503823740234	0.337875279486328	0.331314762064453	0.328543806679688	0.356486431541016	0.113764551451172	0.110613776636719	0.110208060427734	0.117329674734375	0.183064332849609	0.181009855025391	0.179939454814453	0.198490181050781
male	Mauritius	right	0.160329525292969	0.446468243519531	0.735026200125	0.334373932886719	0.331664385902344	0.333573384914063	0.341772403710937	0.110185311621094	0.110519606378906	0.110933076210937	0.114830249308594	0.184451531238281	0.182041090089844	0.182656896222656	0.185876682574219
male	Mauritius	left	0.154369047913086	0.438551558662109	0.710341616875	0.32245143153418	0.329220957790039	0.327450607427734	0.323717277907227	0.112531908003906	0.108028063299805	0.112073268013672	0.105918319344727	0.17171481234375	0.182034212124023	0.176943308232422	0.179649284174805
male	Mauritius	right	0.158505248809082	0.433491463621094	0.759850600651856	0.342015878319336	0.328224000053223	0.342607769626465	0.338602368178223	0.104772869461914	0.110562052931641	0.104310707756348	0.113845833471191	0.198924127795898	0.17965117386377	0.196110617062012	0.185164681930176
male	Mauritius	left	0.158224716	0.440180052	0.762813948	0.34440354	0.326040312	0.339740388	0.350621076	0.109832112	0.108864756	0.105640236	0.115842948	0.194496432	0.17834076	0.195381108	0.194595648
male	Mauritius	right	0.160229491511719	0.44014229905957	0.75488229169043	0.345697490482422	0.333681093290039	0.34376672022168	0.331709589479492	0.106705607068359	0.114257607202148	0.106778927458008	0.112400157331055	0.199545513783203	0.180694026933594	0.195382544993164	0.179260205980469
male	Mauritius	left	0.168146862	0.472575558	0.799646952	0.361598796	0.35420424	0.363326418	0.360789234	0.116401662	0.118463124	0.118546584	0.119164188	0.20476911	0.192942828	0.202732686	0.199202328
male	Mauritius	right	0.153139555049805	0.421331065297852	0.704247699532227	0.311950624285156	0.319443266878906	0.314881773818359	0.332026396975586	0.101419508256836	0.104931684472656	0.10452409859082	0.110455773977539	0.173449472821289	0.175452714070312	0.173284704060547	0.182060808580078
male	Mauritius	left	0.148408137667969	0.413017374225586	0.682292947456055	0.301143857985352	0.310171652709961	0.302024618446289	0.329980294230469	0.101050325191406	0.10329457059668	0.100482912202148	0.108189566235352	0.162754370560547	0.169986768960938	0.165345838839844	0.184205969094727
female	Mauritius	right	0.179154298750977	0.489022558825195	0.849889223254883	0.386748761975586	0.376133598896484	0.377029736992188	0.37765703365918	0.11896640555957	0.12652655240332	0.116652739930664	0.126876860931641	0.224694407432617	0.204971222617188	0.215374571237305	0.204849021967773
female	Mauritius	left	0.154828222807617	0.438765505076172	0.766711314553711	0.344296256369141	0.330560903375	0.351807522953125	0.333241170952148	0.106306418280273	0.111618073174805	0.108514176679688	0.112326836941406	0.199423313133789	0.180783640743164	0.204441686469727	0.182062674207031
female	Mauritius	right	0.149132285096191	0.417242831025391	0.733847923638672	0.32314832939209	0.318421307035156	0.328621296958008	0.329626701370117	0.0987809834897461	0.107456650594238	0.100451252109863	0.110553944831543	0.187248463655273	0.174291719699219	0.191448459505859	0.18085928077832
female	Mauritius	left	0.159127445072266	0.430565509477539	0.772120458789063	0.337581980214844	0.334708600544922	0.34736591825293	0.341755604316406	0.10081710065332	0.111580235115234	0.104637571946289	0.113530601762695	0.197958201617187	0.182788683248047	0.203512332152344	0.187861241771484
female	Mauritius	left	0.146975295476562	0.406750040625	0.752178091429688	0.324449475339844	0.319829325421875	0.319195620648437	0.34208267909375	0.0942451633984375	0.10663924978125	0.092461947640625	0.113403679804688	0.1939431353125	0.177444705222656	0.190236699253906	0.190553551640625
female	Mauritius	right	0.166503216538086	0.451532234387207	0.822129374675293	0.349989189555664	0.353531651159668	0.380261817912598	0.35597602487793	0.103596318754883	0.118006841967773	0.10952298487793	0.120406088786621	0.205349955783691	0.194293865427246	0.229455241220703	0.193030312243652
female	Mauritius	left	0.164540196413574	0.454999484492188	0.828484746342773	0.357751016254883	0.352019900029297	0.372281877866211	0.365588054453125	0.107544922453613	0.118984591455078	0.107289203356934	0.121180767226562	0.209945378374023	0.191969830107422	0.22421299973877	0.202356538122559
female	Mauritius	right	0.152747556	0.421685316	0.771883632	0.340520076	0.334551828	0.338650416	0.332234916	0.097346964	0.111908316	0.098512752	0.113917284	0.205127364	0.184502448	0.202003932	0.180249888
female	Mauritius	left	0.157879956	0.424405488	0.777257988	0.329998656	0.330959148	0.345916428	0.352295268	0.092588496	0.11228958	0.099839844	0.119687568	0.199335084	0.179626668	0.206271156	0.19202508
male	Asian	right	0.136890218496094	0.430433716894531	0.715469350292969	0.3131957803125	0.331795657050781	0.311633789472656	0.325647395234375	0.111521714785156	0.104819555507812	0.109904334199219	0.104188112402344	0.172561214980469	0.18779339515625	0.173026488847656	0.182088251308594
male	Asian	right	0.137880645818359	0.431206632033203	0.716511554832031	0.323291884753906	0.323678043240234	0.317036117275391	0.321074231732422	0.112151457529297	0.103964897619141	0.111312941958984	0.103777334925781	0.180898701195313	0.181130396287109	0.1761765345625	0.178305922787109
male	Asian	left	0.143619852462891	0.435860596136719	0.713944386304687	0.31295003428125	0.323288407224609	0.321357420462891	0.335351650365234	0.108688518908203	0.105716101083984	0.112919332599609	0.108536643544922	0.172920949335937	0.177846050402344	0.1760018495625	0.187175537003906
male	Asian	right	0.148732355092773	0.452377024179688	0.740768385244141	0.327084154316406	0.337004349355469	0.342871781787109	0.334494056098633	0.118356798535156	0.105543213276367	0.123024532583008	0.105452479785156	0.17327072371582	0.193050624799805	0.183805890195312	0.190641146533203
male	Asian	right	0.131507376	0.40719158025	0.6770300355	0.29844087	0.30919836675	0.306747987	0.3008802615	0.10477296375	0.099245874	0.10624538925	0.09692735325	0.1650215385	0.174185739	0.1704277575	0.1673950005
male	Asian	left	0.143772321009766	0.440595799800781	0.724587783746094	0.323777341136719	0.321769317007813	0.331445345365234	0.331412246066406	0.114115349259766	0.103479441236328	0.116134406488281	0.106866602816406	0.178956875664062	0.177809433304687	0.184539624066406	0.183281850710937
male	Asian	right	0.147288676589844	0.437577462841797	0.712538213232422	0.333810558757813	0.313229541396484	0.330763419098633	0.319128885854492	0.118469096446289	0.0993859995908203	0.116909617563477	0.102812749241211	0.179996694210938	0.17588254268457	0.179073318556641	0.177585657780273
male	Asian	left	0.142825694260742	0.421654362669922	0.712866524576172	0.314809539738281	0.311618763866211	0.326526150818359	0.323930439256836	0.110487026901367	0.0990269090585938	0.112692868742187	0.0994475579677734	0.171932546830078	0.174620595957031	0.180171109612305	0.186142272176758
male	Asian	right	0.135949853386719	0.426903723185547	0.712385175578125	0.325090279990234	0.322707130474609	0.302726187082031	0.324262797519531	0.112890675203125	0.104108327914063	0.1045055195	0.105399200568359	0.180733204701172	0.181803415363281	0.169446343800781	0.180402211712891
male	Asian	left	0.152260003060547	0.435166974453125	0.708725412222656	0.327343990800781	0.322587379392578	0.321550806234375	0.324253646525391	0.112550532261719	0.105139518560547	0.111581772300781	0.105895151330078	0.177922454425781	0.178687774794922	0.172739588634766	0.179375594367188
male	Asian	right	0.130710238280273	0.438298531236328	0.714273293045898	0.293903785709961	0.339480153063477	0.316483222666016	0.332835049121094	0.104640092272461	0.111366375495117	0.110972076133789	0.111319987334961	0.164991088635742	0.186376030467773	0.181748811492187	0.181157362450195
male	Asian	left	0.147889017896484	0.438813686951172	0.717862464742188	0.320015154994141	0.318915718855469	0.333386675599609	0.331791997957031	0.113459828544922	0.101603746941406	0.117094901183594	0.10665521028125	0.172086517777344	0.178792087740234	0.180961245527344	0.186022613697266
male	Asian	right	0.143779451712891	0.464414221857422	0.770254246212891	0.339061156705078	0.343229162882813	0.351308166814453	0.344301893695312	0.120961573388672	0.108625169044922	0.123296997761719	0.111530481662109	0.187280921015625	0.194063708548828	0.196767884138672	0.192141732509766
male	Asian	left	0.144418937636719	0.472589869542969	0.781493535598633	0.325923654598633	0.375751610333008	0.330212874231445	0.365986791168945	0.11641352753418	0.125231524279297	0.113481800285156	0.117463017444336	0.182246204398438	0.205540317404297	0.191292351124023	0.202414662671875
male	Asian	right	0.136632958708984	0.439333068367187	0.7287804363125	0.329820755666016	0.327841536923828	0.324979693607422	0.321449195310547	0.115022029740234	0.108014525544922	0.108857030820313	0.107439482261719	0.187383871726563	0.179052430669922	0.188961897480469	0.173382236435547
male	Asian	left	0.126353206576172	0.423756241555664	0.711467064036133	0.30832969068457	0.320258567606445	0.31497857290332	0.31744745931543	0.106186560140625	0.104279895386719	0.108912112961914	0.104377673066406	0.177662043992187	0.177050933494141	0.182355372617188	0.174398713932617
male	Asian	right	0.150819247669922	0.457229160269531	0.761203079982422	0.344983524732422	0.346592620951172	0.33040109025	0.346704363744141	0.121162710416016	0.109586157064453	0.114771022658203	0.111709270130859	0.191795329851563	0.194365414089844	0.183537537451172	0.191504798589844
male	Asian	left	0.152992318623047	0.464465275751953	0.746595168310547	0.337002287607422	0.343689826992187	0.332983281708984	0.349826373632812	0.125064549140625	0.110036492138672	0.117934054804687	0.111430179667969	0.175863919394531	0.191918335429688	0.181654745097656	0.197158168388672
female	Asian	right	0.159879173400879	0.431539347476074	0.742043032316895	0.331383701219238	0.335839951300781	0.33083787168457	0.334943813258789	0.103968306290039	0.11246532427002	0.102249350591309	0.112856366324707	0.188164548689941	0.182616639539062	0.189036246603516	0.182225597484375
female	Asian	left	0.158722340655762	0.44173902773584	0.773448597333984	0.341208632843262	0.337884775378418	0.347057970244629	0.347351251785645	0.103854252357422	0.113671037271973	0.107846139999023	0.116367598107422	0.198429402625488	0.184408915623047	0.199724729431641	0.190885549653809
female	Asian	right	0.160490126624023	0.449253576163086	0.819930118791992	0.357559596375977	0.360162456029297	0.354333516805664	0.357251652416992	0.105632109930664	0.119738876051758	0.1027652983125	0.121117291868164	0.212210047735352	0.200090253349609	0.21233469171875	0.195295125988281
female	Asian	left	0.151325127844727	0.431209526566406	0.776524684573242	0.350300917342773	0.330343216000977	0.345183182024414	0.332887419662109	0.101621506464844	0.114276536779297	0.101482198483398	0.113829284838867	0.210259735995117	0.177712992330078	0.205897196576172	0.182654759671875
male	Asian	right	0.167277894978027	0.45596971282959	0.82093351184082	0.370055617495117	0.363609992028809	0.349440145612793	0.36066170126709	0.108289516293945	0.121286063325195	0.106597257565918	0.119796875644531	0.223212686801758	0.198776470769043	0.200611631345215	0.198332722924805
male	Asian	left	0.176066807730469	0.488012022914062	0.869852479921875	0.397590070535156	0.375878826949219	0.374460504503906	0.385557708691406	0.117011601738281	0.126316420417969	0.111759132902344	0.132924867855469	0.2365325431875	0.204963179308594	0.219536052785156	0.208820704640625
male	Asian	left	0.154672142904297	0.433097173158203	0.725911289898437	0.323059015576172	0.325621571107422	0.32814197934375	0.336453425902344	0.105241795419922	0.107711626902344	0.107307012871094	0.112836737964844	0.179935231480469	0.179505329072266	0.182202755947266	0.184267973398438
male	Asian	right	0.157272371402344	0.44740498340332	0.736153728782227	0.331151142269531	0.336152960844727	0.337844353382812	0.335248472856445	0.112862011177734	0.108095359479492	0.11583777665918	0.110609836086914	0.180219231665039	0.187726481967773	0.184135664654297	0.184072350495117
male	Asian	left	0.159470277213867	0.441760978356445	0.731558929801758	0.333828426714844	0.331666700422852	0.321418851515625	0.345433007604492	0.112898190697266	0.109361642663086	0.107552666686523	0.11194847830957	0.182688483873047	0.181521694368164	0.175796285402344	0.191552466158203
male	Asian	right	0.178946771611328	0.498349397797852	0.806217452146484	0.352608981675781	0.380412211737305	0.374246889932617	0.375796689232422	0.118284408854492	0.128768843461914	0.123933130892578	0.127363014588867	0.191006412064453	0.207723919265625	0.203752029256836	0.20373509155957
male	Asian	left	0.19580137725	0.522102391417969	0.932740503375	0.4386359835	0.404048028070312	0.403928208363281	0.403504845398438	0.123166670847656	0.138279929894531	0.1257627645	0.134893026175781	0.267597345703125	0.215196193828125	0.230764767761719	0.219182196082031
male	Asian	right	0.167380142742187	0.456800651085937	0.778915963488281	0.344082258691406	0.360896957578125	0.35306873671875	0.344657393285156	0.105457318148438	0.120818204589844	0.112510704902344	0.118014423445313	0.198645098296875	0.197630624777344	0.197079454125	0.185560786289063
male	Asian	left	0.15979813086377	0.436735979068848	0.776842622251465	0.327418825817383	0.340758523523437	0.348159750319824	0.356650094270996	0.0980761922524414	0.112997892249023	0.108402930822266	0.117258963745117	0.191780016365234	0.188043629045898	0.198028527924805	0.198990448915527
male	Asian	right	0.186419311845703	0.502732466455078	0.825409890498047	0.371180328134766	0.380861188681641	0.375357440185547	0.38666074125	0.124166000273437	0.125483672958984	0.127778395458984	0.125304397763672	0.202805064697266	0.207797878886719	0.201702522246094	0.213104424667969
male	Asian	right	0.159762564	0.430440348	0.750436752	0.337177308	0.339996696	0.32902506	0.333994128	0.103068888	0.112742448	0.104118924	0.110510088	0.195116532	0.187046964	0.186104412	0.182168844
male	Asian	left	0.15490098	0.421386888	0.734090916	0.324461124	0.3234855	0.3278262	0.334209096	0.100588488	0.108054492	0.102018852	0.110725056	0.186005196	0.176414316	0.188237556	0.183433848
male	Asian	right	0.193206661716797	0.532490144771484	0.884606373386719	0.392219705091797	0.409794787646484	0.405446881001953	0.402318956601563	0.131125159248047	0.132812954232422	0.136353654580078	0.132198376710938	0.214395827009766	0.227026770996094	0.222843974730469	0.220339800650391
male	Asian	left	0.1949036295	0.568649317751953	0.941532762914063	0.412482417703125	0.428874209208984	0.427094686236328	0.436074856289063	0.142921378541016	0.141031781982422	0.145902538160156	0.138793619068359	0.222431198783203	0.237694736033203	0.232998263033203	0.248408565064453
male	Asian	right	0.175382844	0.481756158	0.789339642	0.358953114	0.374551788	0.3492801	0.363226266	0.117853866	0.124806084	0.115500294	0.123595914	0.197099136	0.205503558	0.191256936	0.195480012
male	Asian	left	0.16335657	0.460982145	0.75060843	0.34593156	0.34095087	0.33622173	0.351440505	0.11584716	0.113122035	0.11326458	0.11874837	0.189526155	0.187094505	0.18368181	0.19030596
male	Asian	right	0.150439289966797	0.428209556918945	0.693835309019531	0.310812580020508	0.329260169100586	0.313333809711914	0.318669228882813	0.105580932112305	0.107489609519531	0.107897977708984	0.107241037578125	0.169481676192383	0.183392827341797	0.167963611835937	0.172997193649414
male	Asian	left	0.146055700116211	0.408747397699219	0.672994477579102	0.309291304693359	0.301381832217773	0.300780889057617	0.315954703851562	0.102619881996094	0.0989170116416016	0.102469646206055	0.104740857855469	0.17085344287207	0.16595752359668	0.16208674265332	0.174096768457031
male	Asian	left	0.153773298779297	0.440909415351562	0.732079223818359	0.322238199814453	0.33287818265625	0.328745889404297	0.342469405605469	0.107860921259766	0.110325955195313	0.110684505585937	0.112038033310547	0.177276276884766	0.184214226943359	0.180019187373047	0.190569532617188
male	Asian	right	0.155473461285645	0.419484999317871	0.746975372977539	0.326941840202148	0.329422165401367	0.339693255649414	0.325494983835938	0.0982510869780273	0.110652712974121	0.102798349843262	0.107782849522461	0.190897592977051	0.180117718072754	0.197416396385254	0.17854366554248
male	Asian	left	0.151665526124023	0.408784622016113	0.7407904595	0.320017599020996	0.324541012605469	0.332172782449219	0.324103775791504	0.0970665727001953	0.106312143875488	0.0982669864985352	0.107138918941895	0.185507655524902	0.180085919031738	0.196422676353516	0.178774208589844
male	Asian	right	0.148477672262207	0.402146572204102	0.724994285875488	0.319739357412109	0.314190424754883	0.322855663431641	0.318467395771484	0.0939184676396484	0.103641024430176	0.0986962735522461	0.105890806582031	0.190341109759277	0.173177577371094	0.186477526275879	0.174998072469238
male	Asian	left	0.155491870864746	0.424423193399414	0.771526424950195	0.345652618806152	0.331967737728516	0.334477528032715	0.338952169461914	0.101151456938965	0.110215867792969	0.099954125784668	0.113101742882812	0.206071436934082	0.182892333818848	0.195894122122559	0.186668532074707
male	Asian	right	0.167568688992187	0.477379969412109	0.786374870736328	0.360399265957031	0.362197134527344	0.351620897478516	0.356620072839844	0.122080779603516	0.117769564154297	0.119686679109375	0.117842946544922	0.197022546029297	0.201829092615234	0.191096917986328	0.196426314105469
male	Asian	left	0.158909566898437	0.4558514105625	0.75862715428125	0.335540981132812	0.345245802292969	0.343750636083984	0.348401245089844	0.114393974185547	0.112229193662109	0.116980703455078	0.112247539259766	0.182602906271484	0.192500356207031	0.187473662449219	0.196050229353516
male	Asian	right	0.161341741045898	0.452876559214844	0.726884404512695	0.335990368291016	0.334186621568359	0.336492354407227	0.333965407347656	0.113142565650391	0.11353394465625	0.113287205717773	0.11291284319043	0.182850569889648	0.180255556916016	0.183965149232422	0.179813128474609
male	Asian	left	0.163262463943359	0.455327646743164	0.738068627198242	0.335069996157227	0.337322709893555	0.339643174418945	0.3441740084375	0.112491716389648	0.115794567356445	0.112720375302734	0.114320987694336	0.183037225500977	0.179742843382812	0.186280794527344	0.189007763787109
male	Asian	right	0.154719193699219	0.430751846777344	0.759776762285156	0.331565093296875	0.335215600371094	0.345128684132813	0.332962989878906	0.10167101540625	0.112311005390625	0.106903142613281	0.109866683367187	0.191879278839844	0.183587755113281	0.199531764128906	0.184777964203125
male	Asian	left	0.152176755703125	0.426030706367187	0.755169123976563	0.326409509542969	0.32193891603418	0.337036198601562	0.347606704258789	0.101362882266602	0.106876881800781	0.10287180790332	0.114919134396484	0.186986385950195	0.177290736114258	0.197292027000977	0.193599974911133
male	Asian	right	0.151815576694336	0.420452497231445	0.745810574548828	0.339090905851562	0.334564128941406	0.318632121553711	0.325398208318359	0.101483275269531	0.10979039247168	0.10030342384082	0.108875405649414	0.199996856466797	0.186408499536133	0.181697120021484	0.177708098524414
male	Asian	left	0.146394261	0.409651398	0.706601727	0.306877194	0.317061576	0.315707535	0.322618959	0.098986212	0.105681654	0.100223955	0.104759577	0.171689076	0.174588219	0.178401132	0.1819233
male	Asian	right	0.149558019355469	0.423429746669922	0.6940407865625	0.315835733789062	0.320388555322266	0.307285101347656	0.323102904160156	0.106553367958984	0.106007029375	0.105148497314453	0.105720852021484	0.172816433359375	0.176502050791016	0.166190994023438	0.178531308388672
male	Asian	left	0.155259401985352	0.425932273138672	0.689050931311523	0.311035403737305	0.332656374296875	0.313787779542969	0.312348075275391	0.105801325969727	0.111466985705078	0.105242381959961	0.103421579503906	0.167818704507812	0.181148672255859	0.169292284169922	0.17079127037793
male	Asian	right	0.159027004119141	0.43588535472168	0.781207040630859	0.341124212495117	0.347873558950684	0.34695138676123	0.339780703012207	0.103060691931641	0.115756459057129	0.104316754051758	0.112751449681152	0.199061996757812	0.191533573797363	0.203497962979492	0.187113507096191
male	Asian	left	0.159344234390625	0.438220608515625	0.770880055136719	0.353228496328125	0.335990434476563	0.336701364738281	0.342117215496094	0.107725904601563	0.111432327539063	0.104203205214844	0.114859171160156	0.20596208840625	0.184458444984375	0.194052009527344	0.18640751221875
male	Asian	right	0.154118245916016	0.435664391196289	0.709970024868164	0.329319908712891	0.33352297890625	0.315766283575195	0.320735095301758	0.109152201438477	0.112172626375	0.106361498961914	0.107978064420898	0.182722946300781	0.181616875197266	0.171764334136719	0.173865869233398
male	Asian	left	0.151194354641602	0.430158228606445	0.706877857683594	0.320300324141602	0.323255952314453	0.313313524019531	0.33095413572168	0.107427344907227	0.108773891839844	0.105327070446289	0.108629921413086	0.174839380024414	0.176414585870117	0.171146962020508	0.184476929768555
male	Asian	right	0.161511792	0.452678694	0.75164076	0.345198906	0.338421954	0.33943182	0.342377958	0.11333868	0.111619404	0.110985108	0.116735502	0.19233357	0.185982264	0.188335836	0.18498909
male	Asian	left	0.152990019	0.435644001	0.740203542	0.338418873	0.32904027	0.338402259	0.322577424	0.109054296	0.111504861	0.108331587	0.106753257	0.19131021	0.17868357	0.191567727	0.178642035
male	Asian	left	0.194786963647461	0.500377626181641	0.810854148295898	0.387743888017578	0.37753192355957	0.352835025576172	0.387424494370117	0.124951974243164	0.126393561787109	0.120532256743164	0.128499833408203	0.210756646020508	0.203635030908203	0.188347297133789	0.208115174233398
female	Asian	right	0.157712148681152	0.44133983897168	0.762197991552246	0.340719830274902	0.343269750339844	0.34123307297168	0.335628136854492	0.105670968569824	0.113931731975098	0.107463244653809	0.114273893772949	0.195740988499512	0.189728716908691	0.194160526861816	0.182567759282227
female	Asian	left	0.153964694210449	0.429842766805664	0.751774842408691	0.338650975990723	0.327469907302734	0.33180774033252	0.337248274842773	0.103759344452637	0.110537715317871	0.102875561648438	0.112670145386719	0.196264647325195	0.178743045124512	0.191067355788574	0.18569979417041
female	Asian	right	0.152091148125	0.420583147640625	0.739247652480469	0.331644973101562	0.322035432597656	0.334991936917969	0.322850206605469	0.102397921628906	0.106607587335938	0.102765368730469	0.108812269945312	0.191280180304687	0.177540853898437	0.194786903730469	0.175639714546875
female	Asian	left	0.15906675292041	0.427569905496094	0.76179372609082	0.339963547498047	0.335201641105957	0.33950246140332	0.333365246487305	0.10310044073291	0.110803758418945	0.103641024430176	0.110024681914063	0.196923511249512	0.184434437890625	0.196382927552246	0.184052849398437
female	Asian	right	0.164773352060547	0.449343579765625	0.807395442016602	0.354058131652832	0.356667970668945	0.361090406811523	0.349304764914551	0.104739533540039	0.12104538652832	0.106003086723633	0.117555572973633	0.208621655991211	0.19388772333252	0.213893982072754	0.190992080620117
female	Asian	right	0.147564639277344	0.417580352348633	0.711740133808594	0.319373887382813	0.320566009736328	0.310016445053711	0.326576891723633	0.102781054960938	0.106465143920898	0.0997432973974609	0.108590856069336	0.179012252446289	0.176398201020508	0.175443066845703	0.180886613496094
female	Asian	left	0.14936370421582	0.420079102593262	0.725511782176758	0.31442597113916	0.319110277896484	0.327591110623535	0.333466342827637	0.097807458965332	0.108164901487305	0.102527854372559	0.111578887768066	0.181359901219238	0.172871850762207	0.18724235115332	0.184037679041992
female	Asian	right	0.158971355797363	0.436608782904785	0.786922918253418	0.361427900183594	0.35313630023877	0.326051467053711	0.341474001946289	0.106232646272949	0.114174456766602	0.103219687136719	0.112981992728516	0.215104612950195	0.198346518334961	0.183703059947266	0.189768727020996
female	Asian	left	0.15823202809375	0.43334143144043	0.773750165512695	0.350663924799805	0.334565660285645	0.334589509566406	0.345114992142578	0.106677832847168	0.109786189106445	0.103012993370117	0.113864416116699	0.20609753458252	0.185499705764648	0.191732317803711	0.190420607361816
female	Asian	right	0.174070779961914	0.500491980269531	0.828611045869141	0.371788512798828	0.384087039628906	0.368234432083984	0.378588771196289	0.126706496375977	0.127260721833984	0.121991181368164	0.124533580691406	0.201025491125977	0.21254106453125	0.204491599545898	0.210552890666016
female	Asian	left	0.172170578391602	0.487718403046875	0.802096196179688	0.378043342967773	0.364565987385742	0.352434607916016	0.366483783415039	0.127551030407227	0.122114342581055	0.117267069130859	0.120785960927734	0.206400598345703	0.199653123325195	0.193547846057617	0.202494628451172
female	Asian	right	0.143462705412109	0.394928452287109	0.733815966699219	0.327818531089844	0.326471393160156	0.310215928808594	0.307349518658203	0.0928776761523438	0.109193013300781	0.0906099939707031	0.102247768863281	0.198560646736328	0.180718553267578	0.185119203837891	0.169417562857422
female	Asian	left	0.147361890036621	0.41142946310791	0.740690363532715	0.321747271672363	0.321957863869629	0.323589953398437	0.331840654841309	0.096052605402832	0.107274161057129	0.0965866070458984	0.111516089602051	0.189089229694824	0.177672124143066	0.191127461318359	0.182801548376465
female	Asian	right	0.142078146984375	0.39743562565625	0.738972511330078	0.334307245451172	0.323799569599609	0.306967829578125	0.313082338958984	0.0975851748066406	0.106625967134766	0.089749322515625	0.103475161199219	0.200169728152344	0.181564256523437	0.182619514568359	0.174619012085937
female	Asian	left	0.149090748318359	0.409926587904297	0.749974137755859	0.319548601021484	0.324330940671875	0.335624446982422	0.329113280322266	0.0935362769179687	0.109552250082031	0.0985356554570312	0.108302405447266	0.189242942722656	0.177380644841797	0.200296957845703	0.183053592345703
female	Asian	right	0.148589313644531	0.398176551517578	0.728023273601562	0.318732834164063	0.315559575929687	0.314908459263672	0.325214064425781	0.0930572945429688	0.105862588974609	0.0915155700234375	0.107741097976563	0.189385140615234	0.1726731461875	0.186331627974609	0.179633358824219
female	Asian	left	0.148881193529297	0.411820065105469	0.752915388902344	0.322422495271484	0.322684438757812	0.321561823816406	0.346603621109375	0.0953623972226563	0.107524059087891	0.0941200366875	0.114813572107422	0.190111098277344	0.179169344648438	0.190649953449219	0.192984992527344
female	Asian	right	0.16347187227832	0.45661491923291	0.793750197339844	0.363204748419434	0.348980593680176	0.353151708930176	0.348068162219238	0.111308491524902	0.118045820258789	0.110583434381836	0.116677173067383	0.210111784009277	0.189525049171875	0.202323529753418	0.191789834405273
female	Asian	left	0.152726362483887	0.424142135274902	0.741155040984375	0.321363248567871	0.315505764457031	0.336361340707031	0.344385849537598	0.097263564394043	0.107520271620117	0.10440008189209	0.114958217368652	0.187195090262695	0.17021734772168	0.193753191388184	0.189989411611816
female	Asian	right	0.152936371328125	0.438966740112305	0.759769738027344	0.344106835488281	0.337456803564453	0.340250391489258	0.329528471767578	0.10823896453125	0.113301893803711	0.107176108457031	0.110249773320312	0.197533237685547	0.185906454008789	0.194603202021484	0.181726844311523
female	Asian	left	0.158423151380859	0.454526967742676	0.774610041547852	0.335423796609375	0.345748596074707	0.355816168702148	0.350178613838379	0.109478600282227	0.116680951743164	0.113951489185547	0.114415926531738	0.186868152537598	0.188368642425293	0.203452138391602	0.195921108193359
female	Asian	right	0.158597715859375	0.440606285921875	0.795637225361328	0.350873367738281	0.34402701897168	0.352920048788086	0.34661145543457	0.106363204988281	0.112864427146484	0.107414637213867	0.113964016573242	0.205085467390625	0.191192114852539	0.207067938838867	0.192291704279297
female	Asian	left	0.163439718	0.456459432	0.779357826	0.336160188	0.343738356	0.358318818	0.360613968	0.109315908	0.113413794	0.114565542	0.119164188	0.187317624	0.188861634	0.203208408	0.19997016
female	Asian	right	0.145971371125	0.417487937530273	0.720473806650391	0.314043431450195	0.317428546811035	0.332614650689941	0.319514470775391	0.0997923347099609	0.106937887390625	0.104267327297852	0.106490388131836	0.177729383039062	0.174228783998535	0.190757385653809	0.177758253958984
female	Asian	left	0.154358300400391	0.436611221245117	0.735977561176758	0.316587480917969	0.336070781791992	0.331934260854492	0.341973941879883	0.103484838037109	0.112562203427734	0.107032479257812	0.113531700522461	0.176419745400391	0.18376637894043	0.186725140444336	0.189066296391602
female	Asian	right	0.152907639119141	0.408729131966797	0.725134411152344	0.319945258300781	0.321329816728516	0.319803060408203	0.325333810019531	0.0942846868789062	0.107980589164063	0.0950854855371094	0.111378370386719	0.188337366669922	0.175831436222656	0.185987359392578	0.174978248867187
female	Asian	left	0.149711928585937	0.408437252082031	0.732109591988281	0.324824891246094	0.319249237037109	0.320835866154297	0.3249895414375	0.0947711533535156	0.107958136865234	0.0963128778730469	0.109395083990234	0.193778307085937	0.173743372431641	0.186758221652344	0.177829690818359
female	Asian	right	0.155848890265625	0.417418171613281	0.755789283152344	0.337667606175781	0.329988919976562	0.333199598708984	0.327826015189453	0.0970388355351563	0.112134264447266	0.0964401075664063	0.111804964064453	0.202325148839844	0.179101987751953	0.197183572408203	0.177178574152344
female	Asian	left	0.162896767427734	0.435116225988281	0.778239045739258	0.344277112470703	0.342720679061523	0.339630153392578	0.349259188790039	0.101078806999023	0.11592822430957	0.101302218493164	0.116806976186523	0.202120378749023	0.187002867645508	0.197034043732422	0.192081755612305
female	Asian	right	0.152668147931641	0.412860354951172	0.764725298085937	0.331148955416016	0.325446071513672	0.340489111728516	0.332810425529297	0.0964999803632813	0.107217211003906	0.097772277296875	0.111370886287109	0.197363190798828	0.179730652119141	0.204847290408203	0.182784164759766
female	Asian	left	0.158879950607422	0.427514221986328	0.779970408990234	0.331485739898437	0.339284171691406	0.344081479541016	0.351086596775391	0.0988125671425781	0.113848123257813	0.0997331113945313	0.115120420191406	0.1942273530625	0.186092136787109	0.204540442324219	0.195110476816406
female	Asian	right	0.149574934277344	0.408593188957031	0.720364066652344	0.305364517359375	0.318848228390625	0.3301272568125	0.323808764261719	0.0925247777695312	0.106695455121094	0.10154320771875	0.107829748347656	0.178155928394531	0.1736906473125	0.191360060109375	0.177157430835937
female	Asian	left	0.156149042203125	0.424081883085938	0.750334969371094	0.325558131984375	0.329544134238281	0.335183648449219	0.339896556925781	0.0992985852070312	0.109970527113281	0.102158282214844	0.112654488550781	0.188268711667969	0.179977187941406	0.19477891575	0.187310154011719
female	Asian	right	0.160753601109375	0.441932129402344	0.773235108070312	0.348205953304688	0.346156399441406	0.336820408839844	0.344317256050781	0.107909400550781	0.115873826589844	0.1027426545	0.115406247761719	0.200287391027344	0.189346046449219	0.195206367761719	0.188395302832031
female	Asian	left	0.164751400089844	0.455904943382813	0.806620236398437	0.357822491203125	0.346405774816406	0.36577133128125	0.356863954605469	0.105774123902344	0.119092327523437	0.1108473541875	0.120191137769531	0.210379300734375	0.186984773367187	0.213644559550781	0.195611602746094
female	Asian	right	0.15130850878125	0.409754913046875	0.734613096867187	0.319784953535156	0.331162705019531	0.324078885773438	0.320275911304688	0.0953782879570313	0.111151280425781	0.0965160631054687	0.106709281558594	0.187374422390625	0.181584237902344	0.189416183273438	0.176238253300781
female	Asian	left	0.148378348125	0.404689475742187	0.721668956308594	0.322582633523438	0.323494412238281	0.313799944535156	0.314477933835937	0.0971395015429688	0.107511958546875	0.0939911374335937	0.10604687821875	0.18834075196875	0.177625403824219	0.183400002351563	0.172302798164062
male	Asian	right	0.162621195796875	0.44654535546875	0.788351235578125	0.356850720984375	0.34611002653125	0.3553163360625	0.338831533953125	0.108044304421875	0.115881470484375	0.10734399540625	0.11527558515625	0.20809406996875	0.18974440003125	0.207425235515625	0.1830875300625
male	Asian	left	0.164194330435547	0.442434336250488	0.793633643837402	0.35110860919043	0.346437641771484	0.355152246033691	0.347208578141602	0.102058370644043	0.117741635036133	0.105179907123047	0.117454423447266	0.208681893911133	0.188471267894531	0.208303983925781	0.188176498105957
male	Asian	right	0.166401976757812	0.458254168359375	0.754823631738281	0.345727044140625	0.352042517285156	0.329710660546875	0.351561338378906	0.114065178222656	0.115723526953125	0.113034080566406	0.115431382617187	0.191603721972656	0.194344723242187	0.175681855664062	0.193193330859375
male	Asian	left	0.153956335192383	0.428260375605469	0.714123734452148	0.318164053705078	0.326798192932617	0.319922696188477	0.331022469852539	0.106861833714844	0.106154841761719	0.10770138665918	0.107542313469727	0.174653524620117	0.181767631148437	0.174096768457031	0.183605810226562
male	Asian	right	0.14558448194043	0.418205484239258	0.673418629016602	0.302604037443359	0.312950056380859	0.308534280206055	0.312771383356445	0.103094335086914	0.105042721876953	0.105034213637695	0.105034213637695	0.16289024059082	0.172155713142578	0.16642966812207	0.171943007161133
male	Asian	right	0.153736672101562	0.422907649957031	0.753522173578125	0.328202153519531	0.337580042589844	0.334257042714844	0.329719869808594	0.0995222486601563	0.112183197703125	0.100768373613281	0.110433829980469	0.191703543269531	0.186455440101563	0.1951623388125	0.180200851394531
male	Asian	left	0.155885438847656	0.434218630300781	0.780417703816406	0.35268531365625	0.337148691644531	0.341302441488281	0.33900989109375	0.107262601734375	0.112670464511719	0.103116839871094	0.111168724183594	0.206513259058594	0.185305170914063	0.200290622273437	0.188308651570313
male	Asian	right	0.162277886962891	0.44266005859375	0.776338726806641	0.344242431640625	0.342284729003906	0.347922912597656	0.346427227783203	0.104807568359375	0.114525604248047	0.106452038574219	0.116874847412109	0.200359118652344	0.186490753173828	0.200711505126953	0.188777349853516
male	Asian	left	0.164071557	0.446077593	0.756776007	0.346742487	0.345313683	0.338809302	0.335594493	0.110632626	0.115907571	0.108456192	0.111081204	0.194599782	0.187040412	0.19031337	0.184822443
male	Asian	right	0.154584612	0.433023864	0.726344034	0.327138162	0.334031958	0.325126776	0.327271698	0.106169466	0.111143682	0.106394808	0.109315908	0.183553578	0.184162836	0.179614266	0.179013354
male	Asian	left	0.150127881704102	0.423489100818359	0.701529851524414	0.318871790904297	0.332093594710938	0.301829787670898	0.321968789994141	0.105919070520508	0.110419929087891	0.100354682045898	0.106795419164063	0.175465418213867	0.183139850024414	0.165017300405273	0.177907282880859
male	Asian	right	0.172880692294922	0.448848228146484	0.808838759179688	0.343576985296875	0.357088182322266	0.365703575337891	0.363778859876953	0.0996880404609375	0.118866455232422	0.110060118222656	0.120233614230469	0.202064572359375	0.194633032107422	0.212971293304688	0.199169861408203
male	Asian	left	0.170853864679687	0.461885974532227	0.81833422809375	0.36576445945166	0.353691499860352	0.368002294809082	0.363186083931152	0.113594468686523	0.117194464696289	0.11186744357373	0.119229597575684	0.208767336169922	0.19355654221875	0.214321384067871	0.201688965637207
male	Asian	right	0.147023665853027	0.417135965128418	0.721488884317383	0.329167796242676	0.312271520796387	0.32976250603418	0.314071943589844	0.102273790719727	0.105214752839355	0.10363429120166	0.106013130367676	0.189964971483398	0.170600243066895	0.189093273569824	0.171830396197266
female	Asian	left	0.145703618453125	0.409318816671875	0.72940724865625	0.32414078190625	0.30882840725	0.32464437490625	0.326446293609375	0.098302927328125	0.103338857328125	0.09878291440625	0.108894117609375	0.18972866275	0.16938035809375	0.18972866275	0.1805695650625
female	Asian	right	0.158429059114746	0.425021979897949	0.741236508079102	0.320067921761719	0.338422458203613	0.339872572489746	0.325917259163086	0.0980130616655273	0.112261656533203	0.104269734540527	0.110477527158691	0.183724592027344	0.186396712734375	0.195170718836426	0.175944484480957
female	Asian	left	0.154600105662598	0.442146363209473	0.770263233930176	0.349770824499023	0.332670881315918	0.334340956757813	0.349835998174805	0.109915404205078	0.111504012552246	0.103666878039551	0.117060068412598	0.19984693007373	0.184319301818848	0.192042382398926	0.194054619638672
female	Asian	right	0.156787956	0.440393382	0.739180182	0.327780804	0.336452298	0.335851386	0.335868078	0.108965376	0.111535944	0.109774938	0.110117124	0.181016394	0.185539926	0.186750096	0.185873766
female	Asian	left	0.149733734382324	0.407528559895996	0.720351625887207	0.319604211487793	0.316567403070801	0.319524713885254	0.321543952989746	0.0976151061577148	0.105556916651367	0.097519709034668	0.106836828052246	0.185674600490234	0.173614814185059	0.183822306351074	0.17723990486084
female	Asian	right	0.145202371037598	0.396438644341797	0.713944119122559	0.308331451447754	0.311455707227539	0.32090002240918	0.314524314685547	0.0941728599677734	0.101733081969238	0.0970427234194336	0.103489978985352	0.179044500438477	0.17382150795166	0.186739868364258	0.174338242368164
female	Asian	left	0.146744278376953	0.400317902595703	0.717269657349609	0.308206519822266	0.311208159410156	0.315049952572266	0.329508231808594	0.0944485372617188	0.103300700830078	0.0926154749179687	0.109953189585937	0.176798863054688	0.171605186414062	0.185857246136719	0.183008361744141
female	Asian	right	0.146298608709961	0.405714278447754	0.709040712243164	0.31556279142334	0.313974183076172	0.31660557023584	0.314536306029785	0.0980782353413086	0.104758537108887	0.0978501274760742	0.105027378521484	0.181231698928711	0.172612480306641	0.181769381753906	0.173427151253906
female	Asian	left	0.152234082	0.421895916	0.714418614	0.31707819	0.317800899	0.322901397	0.33036939	0.102666213	0.106429284	0.10267452	0.110125899	0.176864337	0.173624607	0.182047905	0.181881765
female	Asian	right	0.156610918470703	0.439031512283203	0.736641991185547	0.333342955537109	0.332626451523438	0.335770639724609	0.330131331664062	0.111041263201172	0.109818991648438	0.108563002259766	0.109608255173828	0.183880218285156	0.184158390431641	0.187993794269531	0.180609588199219
female	Asian	left	0.164721366316406	0.45466993315332	0.769051678208008	0.345428661295898	0.346517308767578	0.352386182731445	0.343644261680664	0.110469069757812	0.11817145525293	0.111508605313477	0.114520802829102	0.194524114018555	0.187230994490234	0.200262022873047	0.187034546826172
female	Asian	right	0.144846502685547	0.39930869140625	0.717098645019531	0.321259002685547	0.309833850097656	0.3164900390625	0.313310729980469	0.0966478637695312	0.102724572753906	0.0955672119140625	0.10436904296875	0.188464117431641	0.171345965576172	0.184916760253906	0.172371801757812
female	Asian	left	0.157673386552734	0.427682668046875	0.786998083481445	0.34021921583252	0.341542938215332	0.354208554650879	0.336007371887207	0.0998282226538086	0.113945421020508	0.103438374606934	0.110470649765625	0.201326140585938	0.186900575073242	0.211419523754883	0.187351844067383
female	Asian	right	0.157797726367188	0.442230717822266	0.734139247080078	0.328276243764648	0.333369277602539	0.334431045673828	0.337676775712891	0.109068614477539	0.109836885683594	0.110984976362305	0.112340241298828	0.180604159248047	0.184367824931641	0.184385089453125	0.184782173447266
female	Asian	right	0.157630681586426	0.427612633510254	0.76174992253125	0.340125120483398	0.335815511172363	0.337273772167969	0.333387791749512	0.101776841441895	0.111023356693359	0.103446916883789	0.111365518491211	0.198681950619141	0.186225631835449	0.194747089943848	0.182095250132812
female	Asian	right	0.147801568427734	0.404516370639648	0.662690024916992	0.288964928344727	0.31083907706543	0.303113203701172	0.311710935400391	0.0966985848339844	0.102870651264648	0.10212827684082	0.102818857700195	0.156735958295898	0.17051304644043	0.163857573408203	0.171583446772461
female	Asian	left	0.153859123798828	0.443610938387695	0.740026152134766	0.332692738341797	0.343165056647461	0.338030527587891	0.323210208770508	0.112014037573242	0.113843379251953	0.113109875100586	0.104643646461914	0.18273090768457	0.189889201209961	0.186964022003906	0.180442021236328
female	Asian	right	0.188998975895996	0.51950838720459	0.952155014187012	0.427329174001465	0.405713389182129	0.412309437646484	0.414851586313477	0.125151934375	0.134621062102051	0.121143161477051	0.138592229250488	0.256170365673828	0.223506011647949	0.244557710224609	0.227920926640625
female	Asian	left	0.162226017421875	0.452781674425781	0.827459617488281	0.368231673820313	0.34522674140625	0.359303132654297	0.369316235707031	0.108830438900391	0.116323081230469	0.105378171486328	0.122249982808594	0.218516306894531	0.188820696925781	0.213582314085938	0.206540299582031
female	Asian	right	0.161861982754395	0.459323815209961	0.810680182523438	0.361621220800781	0.354607715061035	0.365569865072754	0.349669882696289	0.112937712657715	0.120648514921875	0.110489066723145	0.115248520907227	0.209334903108398	0.191934922394531	0.215115977781738	0.19429437923877
female	Asian	left	0.172274360992187	0.46910732281543	0.811015424935547	0.349003263092773	0.36253543662207	0.372857130073242	0.367543785543945	0.111708654318359	0.120954836943359	0.115119789401367	0.121324042152344	0.196039939770508	0.198150830421875	0.215070060433594	0.20175459430957
female	Asian	right	0.156711554871094	0.415784366121094	0.750150213140625	0.331478773828125	0.336680088228516	0.326926669007812	0.327178715080078	0.0969384469453125	0.112985380212891	0.0963656149628906	0.109494924	0.195587752078125	0.184192214507813	0.192440995054688	0.1779292515
female	Asian	left	0.1561769116875	0.424888575761719	0.752487367628906	0.338108349304688	0.331700268861328	0.335969776570313	0.327392572353516	0.101948817351562	0.111473103779297	0.100490005236328	0.110976649394531	0.197306248025391	0.181343330115234	0.196412630132812	0.177425159355469
female	Asian	right	0.168624473862305	0.482338656826172	0.832828645480957	0.366320875056152	0.37025306296875	0.375833997575684	0.371011778261719	0.111728122229004	0.126523070441895	0.116491978828125	0.127595485327148	0.213279246057129	0.202226806933594	0.215183329628906	0.202139262861328
female	Asian	left	0.164305922824219	0.430941939607422	0.778578366462891	0.347007762488281	0.339733217667969	0.337914581462891	0.348654264402344	0.103056051621094	0.113533791074219	0.0981988709746094	0.1161532259375	0.205019424699219	0.183360440429687	0.201015431408203	0.189183069925781
female	Asian	right	0.148118952960937	0.426873106069336	0.710095429839844	0.314481428645508	0.317457194126953	0.329079864776367	0.323661981726563	0.107625025725586	0.102342815874023	0.112509260862305	0.104396003607422	0.171536146977539	0.17742436378125	0.180436308782227	0.180698610298828
female	Asian	left	0.161358704185547	0.455053377064453	0.737410470591797	0.336467433814453	0.333733939763672	0.341723447542969	0.341439090779297	0.114742540541016	0.111843936111328	0.116393644330078	0.112073256082031	0.182245167117187	0.180878420091797	0.185620757085938	0.188666126296875
female	Asian	right	0.161762509025391	0.434393277818848	0.760512513370605	0.332781308897461	0.343288657296387	0.335943491176758	0.344217356460937	0.102149232900879	0.115404302794922	0.10147381532666	0.115365926796387	0.190981994310059	0.186745284071777	0.195118926952148	0.187666308036621
female	Asian	left	0.148209028259766	0.399989874724609	0.720493548036133	0.315693881952148	0.316669037822266	0.307738663011719	0.328231600282227	0.0927351236484375	0.107237817716797	0.0904108799580078	0.109606053401367	0.184546415419922	0.172155337070312	0.182207507731445	0.181584287814453
female	Asian	right	0.178301448	0.491035077	0.832012506	0.357176079	0.379488681	0.385685703	0.37854999	0.114296013	0.126822969	0.123998589	0.125917506	0.198047187	0.208829673	0.217842768	0.207292878
female	Asian	right	0.158414737611328	0.446250591502441	0.758691686896973	0.332203240081055	0.352701593225586	0.34168011954541	0.336418394389648	0.105501559124512	0.11840686032959	0.109240343254395	0.113101828793945	0.187863075931641	0.194120847824707	0.192864962808105	0.18384280033252
female	Asian	left	0.154803550917969	0.443555693027344	0.750993993955078	0.324063380737305	0.334972018417969	0.354010068774414	0.335984604272461	0.104806226669922	0.112598110727539	0.113775870161133	0.11237548546875	0.181734025771484	0.18445579909668	0.199587135234375	0.185217033852539
female	Asian	right	0.151101656632324	0.416325857708496	0.741723624487793	0.333679307263184	0.321007552546875	0.325581971572266	0.328521573060059	0.100015527382324	0.108204965469727	0.0985418890385742	0.109563475817871	0.195410584541016	0.175240159710938	0.19002259434668	0.18105028588916
female	Asian	left	0.152567619776367	0.427623751677246	0.770682152982422	0.356275095200684	0.334109118446777	0.331537926544922	0.328567624258301	0.106040559152344	0.11360063086377	0.0989409994233398	0.109041562237793	0.211037291144531	0.181863857058105	0.195940173320801	0.181840831458984
male	unknown	right	0.147300810617187	0.415475554457031	0.680386526155273	0.303073353235352	0.311896974416016	0.311342748958008	0.316445142063477	0.101634392323242	0.103420229910156	0.104502289137695	0.105918643085937	0.165651831337891	0.171431611114258	0.170499104788086	0.172803978915039
male	unknown	left	0.134949500410156	0.388186548572266	0.643200637091797	0.287730985000977	0.287546243181641	0.281537735438477	0.30917863050293	0.0957226541044922	0.0962152989560547	0.0942535167792969	0.101995078732422	0.157259274402344	0.158385319777344	0.154338594210938	0.173217448701172
male	unknown	right	0.15331973153125	0.421199753189453	0.774907425951172	0.32918866044043	0.334579732916992	0.345532200214844	0.339756051132812	0.0956767258203125	0.111042763442383	0.0997718674130859	0.114708396513672	0.196574201772461	0.185814272777344	0.206689867985352	0.185829083416016
male	unknown	left	0.154097290061523	0.420414789339844	0.771915676939453	0.324293744359375	0.330884478568359	0.339970805393555	0.350908462052734	0.0945437119619141	0.110790982584961	0.100356887640625	0.114723207152344	0.191916255910156	0.181926480125977	0.201439496576172	0.196633444327148
male	unknown	right	0.153418832789062	0.433184982789551	0.744104149813477	0.337835895121582	0.323000737171875	0.33838172465625	0.331155593354004	0.10544286070459	0.108880772102051	0.106184211266602	0.112677138716309	0.193402882880859	0.177378305348145	0.192351957358887	0.180971004225586
male	unknown	left	0.143234052	0.407351568	0.680641338	0.312624468	0.30508803	0.293228364	0.31994391	0.104166426	0.101378862	0.09568689	0.10611939	0.172061136	0.167813022	0.163514832	0.177252348
male	unknown	right	0.142298574358887	0.392989118251465	0.692168876925293	0.308638088371582	0.30958310667041	0.303399754180664	0.305526045353027	0.0941678147944336	0.103732051715332	0.0929132215356445	0.102176030206055	0.178755099249023	0.170869084479492	0.173932247241211	0.168612445955566
male	unknown	left	0.154233298686035	0.421321393936523	0.74195112449707	0.317076187727051	0.328174053041504	0.337197030929688	0.334700806209961	0.0959218072236328	0.110048531194824	0.102369062789551	0.112981992728516	0.183981301556152	0.180682151050781	0.194260341564453	0.183027330325684
male	unknown	right	0.158613616585938	0.431854826272949	0.776786973929688	0.353025003595215	0.338715435138184	0.342936757833008	0.332180732209473	0.104968634392578	0.112600404236328	0.103402531622559	0.110883256021484	0.209277438684082	0.186477526275879	0.199690027817871	0.181341981151855
male	unknown	left	0.14764769373291	0.405374937436523	0.732018477695312	0.31085664661377	0.322439217463379	0.323920883994141	0.327470866748047	0.0936082316845703	0.107281682207031	0.0962331130004883	0.108251910544434	0.18256087157959	0.177897758640137	0.1896533159375	0.181906531538086
male	unknown	right	0.14972815165332	0.414253563652344	0.748662974224609	0.314096619633789	0.334498274404297	0.335734962733398	0.327981593388672	0.0909743480419922	0.112012860275391	0.0997422461357422	0.111524109199219	0.18511076744043	0.184688664238281	0.199151252901367	0.179712289644531
male	unknown	left	0.142305784083984	0.387561806377441	0.684719986059082	0.292131976876465	0.299183777203125	0.316847289918457	0.306091971735352	0.0878640715942383	0.103071169404785	0.0934646975771484	0.10316186780127	0.169522861229004	0.159787900006348	0.187617191327637	0.167792033496094
male	unknown	right	0.149505215093262	0.416410284905273	0.749836310578125	0.326840704324219	0.318321232649414	0.347141607549316	0.323118232466309	0.097498061878418	0.106431994337402	0.104121759225586	0.108358469463867	0.193138725427734	0.175032929318848	0.203822603419922	0.177842052411621
male	unknown	left	0.1360015845625	0.382156269234375	0.688954567203125	0.30037748721875	0.29321702425	0.30415443471875	0.30903299190625	0.089836270015625	0.09849964334375	0.09251947646875	0.10130087940625	0.176658850671875	0.160150442640625	0.178216841515625	0.173928432375
male	unknown	right	0.158902807617188	0.449793927001953	0.801029272460937	0.353725543212891	0.357022314453125	0.348705993652344	0.349896276855469	0.104423858642578	0.118292224121094	0.107415228271484	0.119662615966797	0.209693444824219	0.198902587890625	0.201416278076172	0.191016961669922
male	unknown	left	0.139232281904297	0.391602047669922	0.669469083166992	0.305811715709961	0.295039835463867	0.293067173503906	0.306032719332031	0.0983957237373047	0.0987886190654297	0.0926496295634766	0.101768075303711	0.171818038180664	0.161463609220703	0.166784066789062	0.169403368976562
male	Asian	right	0.163817336697266	0.468141627118164	0.760918168699219	0.344591925938477	0.351841968899414	0.353598422606445	0.342358987449219	0.120373135964844	0.114674004255859	0.121774561794922	0.111319925102539	0.184595810337891	0.193873249333008	0.193079108029297	0.189370000999023
male	Asian	left	0.160961212449219	0.450288001351562	0.741190546137695	0.328045362046875	0.337643966458984	0.340399288175781	0.345882918651367	0.113031220624023	0.110203864352539	0.115039183835938	0.112013732539062	0.176520676261719	0.186344388657227	0.185452961042969	0.192872520175781
male	Asian	right	0.144855596288086	0.405623499692383	0.700515999408203	0.303847239069336	0.321028224355469	0.319112859630859	0.306662988920898	0.0952771170703125	0.107399575006836	0.100376571016602	0.102570236598633	0.174093556956055	0.177154866387695	0.181566753509766	0.167700822554687
male	Asian	right	0.159764196777344	0.455479095458984	0.826980578613281	0.363114685058594	0.372190594482422	0.361877416992188	0.344626141357422	0.108769958496094	0.122238952636719	0.109145837402344	0.115324346923828	0.21613037109375	0.208973010253906	0.212410736083984	0.189466461181641
male	Asian	right	0.155000873886719	0.428885242714844	0.700145404277344	0.317503182358398	0.326990036914062	0.311814522529297	0.327292166040039	0.10670337503418	0.107627026933594	0.105563916616211	0.108990924130859	0.173698350654297	0.17962871378418	0.168812491074219	0.178005848764648
male	Asian	left	0.154016796162109	0.429869320439453	0.708397845546875	0.321525815864258	0.32512546859375	0.312073490351563	0.3331362065625	0.109077246738281	0.107316265546875	0.103984212900391	0.109491595253906	0.174725589682617	0.178532416669922	0.170944659477539	0.184195179716797
male	Asian	right	0.150924157040039	0.432275196541992	0.735104590615723	0.335586114522949	0.329407742992676	0.33151584876416	0.321421265358398	0.105113397005859	0.112953928855957	0.105299883285645	0.108907987394531	0.192307894954102	0.178986288098145	0.18881330423291	0.174997103330566
male	Asian	left	0.157288519788574	0.440402967382324	0.75994135302832	0.345778936857422	0.337697401060547	0.337681107641602	0.336076205875488	0.10427788125	0.114363507577148	0.107055909180176	0.114705669375	0.202380556719727	0.184270421562012	0.19098331016748	0.182307064579102
male	Asian	right	0.15932826	0.443801475	0.749723364	0.332346456	0.333634041	0.350787996	0.335619414	0.108273438	0.111056283	0.112485087	0.111986667	0.185038425	0.182886912	0.199318158	0.182479869
male	Asian	left	0.149998297242187	0.416916664605469	0.734758407457031	0.322986002273437	0.317809790929687	0.328865155898438	0.331636985121094	0.098923150125	0.106887166652344	0.101782847132813	0.109323500695313	0.186862827105469	0.173235332425781	0.190169851019531	0.18449039690625
male	Asian	right	0.166030112206055	0.461652212061523	0.759772725092773	0.33745292609082	0.348722177070313	0.351651654491211	0.349162038544922	0.11240220122168	0.114100066513672	0.116316968345703	0.118832975980469	0.185489583842773	0.190741529849609	0.194717877580078	0.188823733820313
male	Asian	right	0.1700623734375	0.4917648421875	0.770668165722656	0.350616165527344	0.371942702050781	0.348528192773437	0.361021659375	0.130133116699219	0.12352549921875	0.118808227441406	0.119297998828125	0.180313202636719	0.204458072753906	0.18759103359375	0.198305856738281
male	Mauritius	right	0.151136313800781	0.422623199263672	0.691352375994141	0.303824922768555	0.325782528147461	0.308325711548828	0.326745124591797	0.101445524376953	0.108469876808594	0.104454722270508	0.108253075807617	0.166433792429688	0.177820181000977	0.167370372753906	0.17972802980957
male	Mauritius	left	0.163907265044922	0.456814063591797	0.751329269009766	0.3345486291875	0.349642909054687	0.334955149605469	0.352435527578125	0.11354292021875	0.114939229480469	0.113684318625	0.114647595267578	0.180839724193359	0.193459531951172	0.181476017021484	0.19555399584375
male	Mauritius	right	0.14334255	0.402669462	0.68558217	0.301924896	0.31042947	0.30809259	0.310771656	0.098115576	0.101545782	0.100711182	0.102296922	0.168330474	0.172695432	0.172586934	0.17196933
male	Mauritius	left	0.144903252	0.399339408	0.677453166	0.299479518	0.305572098	0.304144932	0.312123708	0.098015424	0.10086141	0.098766564	0.10169601	0.16596021	0.167562642	0.170241708	0.173688606
male	Mauritius	right	0.148113371054687	0.424081445390625	0.73252068540625	0.317336683195312	0.323868568804688	0.335344387882813	0.327797522554688	0.0994761977578125	0.10762059146875	0.1085046060625	0.108480050101563	0.181861446703125	0.179594112976562	0.188810783648438	0.182254342078125
male	Mauritius	left	0.160877496	0.436220382	0.740398698	0.322756512	0.334557756	0.33876414	0.341000868	0.100936524	0.112454004	0.110300736	0.112529118	0.182460252	0.181166622	0.188886672	0.187885152
female	Mauritius	right	0.163247354859375	0.445392212730469	0.792647422417969	0.350785429839844	0.351143906941406	0.349476209121094	0.349484002101562	0.105602678332031	0.1180792400625	0.104223320789063	0.117486973546875	0.203731888394531	0.193117848996094	0.203911126945312	0.191886558082031
female	Mauritius	left	0.173828816542969	0.477442595800781	0.843730117194824	0.387519727568359	0.369687081149902	0.358179721799316	0.37920885692627	0.118217434165039	0.123173871950684	0.107386978305664	0.128664311379395	0.225559285571289	0.20300335701416	0.208884896237793	0.206282578371582
female	Mauritius	right	0.14602028296875	0.399526831125	0.708829422855469	0.303527281851563	0.314550694898438	0.321588105691406	0.31434300740625	0.0922931263359375	0.104203205214844	0.098124352078125	0.104906147496094	0.176510404417969	0.17324332040625	0.186854839125	0.17222085890625
female	Mauritius	left	0.144978393375	0.409978138492188	0.7201117398125	0.319865947171875	0.311164951679687	0.3268234694375	0.31683737865625	0.101350636109375	0.103478819390625	0.101129632460937	0.10401905053125	0.182647237453125	0.171220530296875	0.189850319328125	0.176393652734375
female	Mauritius	left	0.156591737186035	0.44408875044873	0.782593821425781	0.345826685365234	0.336307775850586	0.352288841143066	0.348461817896973	0.107780974598145	0.113699887669434	0.108389082105469	0.114218806075684	0.199134938398437	0.184694412124512	0.203472771950684	0.195291698952148
male	Mauritius	right	0.157893907570312	0.460497951158203	0.761934428261719	0.345589949654297	0.348596433351562	0.346047246527344	0.339615901142578	0.121962049013672	0.112582598255859	0.118196647101562	0.107756656787109	0.186110097609375	0.194837657080078	0.190527390808594	0.190459282763672
male	Mauritius	left	0.150109353902344	0.422306898244141	0.690084493493164	0.309021069267578	0.328596470132813	0.308082651201172	0.316359498546875	0.108096377069336	0.105290507050781	0.107308105893555	0.101611908230469	0.165696477985352	0.184005014460938	0.164429613595703	0.175953387451172
male	Mauritius	left	0.152076249	0.42872427	0.73068372	0.337222665	0.322045776	0.332670429	0.319130019	0.107883009	0.109112445	0.10674495	0.104983866	0.192448269	0.173940273	0.187621902	0.176673276
male	Mauritius	right	0.151559520987305	0.432263051810547	0.709002704835938	0.317354154769531	0.322276332694336	0.319985124208984	0.332782786813477	0.10565694490625	0.105360743048828	0.11035261552832	0.110892748327148	0.175595430535156	0.178357077264648	0.172354633742188	0.182695563293945
male	Mauritius	left	0.167388149115234	0.463949433363281	0.763756447283203	0.348907307466797	0.353456508363281	0.337944337564453	0.354302469820312	0.115715442158203	0.118434603984375	0.112676886720703	0.1171225005	0.192913741242187	0.191739753914063	0.184531817009766	0.194571135117187
male	Mauritius	right	0.1483367518125	0.412440739341797	0.68712787734375	0.301162278703125	0.314680397496094	0.313739481181641	0.317926127167969	0.0994695292792969	0.103518059109375	0.105123659425781	0.104329491527344	0.165316406771484	0.174043621394531	0.172084098427734	0.17568375075
male	Mauritius	left	0.15377558859375	0.436421806324219	0.722375782710937	0.324635398757812	0.326676356226562	0.326852300835938	0.334004449207031	0.109191224578125	0.108267515378906	0.108672187980469	0.110290878386719	0.177748041621094	0.179806593550781	0.180061713234375	0.184759434304687
male	Mauritius	right	0.167843413769531	0.475011471928711	0.770006773256836	0.349037593095703	0.350252129223633	0.35558512996582	0.357521082290039	0.120284735917969	0.11508871293457	0.121837150517578	0.117800872558594	0.187275991816406	0.193166035444336	0.193184299145508	0.196380446850586
male	Mauritius	left	0.161612138167969	0.467891248267578	0.753504886954102	0.34503445703418	0.340238818892578	0.337489782200195	0.359785597140625	0.119674152539062	0.113161450469727	0.115927831242188	0.119127814016602	0.186336124319336	0.186119323318359	0.181809319418945	0.199240119897461
male	Mauritius	right	0.142511636226562	0.409664359640625	0.67828188215625	0.295809520382812	0.309498733804688	0.310493021679688	0.3142659890625	0.09971286975	0.101506138953125	0.106735027867187	0.101710323070312	0.162202087179688	0.171772107976563	0.168380876117187	0.175926810882813
male	Mauritius	left	0.158999188044922	0.439538007993164	0.718714336308594	0.330511786085938	0.326881462985352	0.322749169283203	0.336678853476563	0.112289030817383	0.108730417802734	0.107583056427734	0.110935502945313	0.17870153415625	0.177993397057617	0.176756398075195	0.185263007019531
male	Mauritius	right	0.157774686416016	0.42683006953125	0.701915274263672	0.314990428693359	0.331047369404297	0.309265485697266	0.330776366185547	0.104962934162109	0.109197359455078	0.102235964273437	0.110433811640625	0.171993886549805	0.181284215642578	0.168021995625	0.180615176446289
male	Mauritius	left	0.148137134449219	0.426177968036133	0.693819053103516	0.3116537015625	0.31621841202832	0.316006690763672	0.32384884640625	0.105428720944336	0.10492058990918	0.106919238647461	0.108909418535156	0.169402418270508	0.17448372862207	0.172476611033203	0.177456295177734
male	Mauritius	right	0.160394362882813	0.432657752058594	0.77404430664209	0.342205379889648	0.340790322564453	0.346037164332031	0.33765016726416	0.103919266039062	0.111853126772461	0.104133909565918	0.112751449681152	0.198028527924805	0.189092997399414	0.202734785995117	0.184187995322754
male	Mauritius	left	0.163068360734375	0.43707534421875	0.771819372625	0.326530066140625	0.34655979384375	0.3486422068125	0.349822240828125	0.09793511065625	0.115928701234375	0.107491072390625	0.1157204599375	0.1884043851875	0.190078028203125	0.20091428828125	0.192422670953125
male	Mauritius	right	0.154747396182617	0.428583206171875	0.781404506395996	0.338276794928711	0.33942807503125	0.351040653665527	0.335613500291504	0.100245796128418	0.111866049963379	0.104367378895508	0.11210398118457	0.200054105817871	0.188618056799316	0.20884988580127	0.183882457977539
male	Mauritius	left	0.147571476097656	0.402816693275391	0.743425550597656	0.314549222482422	0.317662607919922	0.330655004841797	0.330565195646484	0.0917475771113281	0.105870073074219	0.0966122418574219	0.108586801232422	0.186331627974609	0.175142899058594	0.197662554783203	0.18428846878125
male	Mauritius	right	0.15525783	0.427910184	0.733549635	0.323042616	0.328051737	0.338825916	0.326390337	0.103696281	0.109311813	0.105374295	0.109527795	0.181516257	0.180311742	0.194616396	0.17710524
male	Mauritius	left	0.147125277	0.409917222	0.703096173	0.312916383	0.315042975	0.311819859	0.319969026	0.098919756	0.105789645	0.100124271	0.10508355	0.177811335	0.172278873	0.175211244	0.177794721
male	Mauritius	right	0.162024063734863	0.438699569851562	0.795079372273926	0.354352613557617	0.343509140571289	0.348437991928711	0.349113721550293	0.105596665452637	0.113673621870605	0.103275335458496	0.116153947069824	0.208291668412598	0.190054918390137	0.204118044279297	0.192614741191895
male	Mauritius	left	0.153241131591797	0.4232396484375	0.756957470703125	0.341290216064453	0.316693640136719	0.341642602539062	0.333435913085938	0.102669757080078	0.106115313720703	0.102583618164063	0.111870959472656	0.200053717041016	0.173562084960938	0.200077209472656	0.183264459228516
male	Mauritius	left	0.158839409091797	0.443981443637695	0.722813369428711	0.325459154882813	0.333111645673828	0.323568861811523	0.343037967260742	0.109618734433594	0.110513655791016	0.111901697080078	0.111947356333008	0.177267483574219	0.181888199970703	0.172674162729492	0.190983523154297
male	Mauritius	right	0.158066956927734	0.432940680086914	0.71988858896582	0.314905878633789	0.332349357038086	0.332896146443359	0.330314583349609	0.104069262216797	0.108990366864258	0.112172501927734	0.107708549078125	0.173179857539063	0.183792950257813	0.181121749556641	0.181794031612305
male	Mauritius	left	0.151268641579102	0.427186459704102	0.701462346664062	0.316076335669922	0.323047663521484	0.315186574088867	0.325184925875977	0.107707015306641	0.105817418546875	0.107395140113281	0.106266885737305	0.171733157943359	0.178465993	0.170476484370117	0.180786711350586
male	Mauritius	right	0.150314641859375	0.41708516496875	0.726960101421875	0.3155324890625	0.318420280171875	0.33496803140625	0.325045675578125	0.096587563671875	0.107949880734375	0.105180119234375	0.107367601328125	0.182827864921875	0.173173042875	0.192034174453125	0.178925019171875
male	Mauritius	left	0.150037957350586	0.427132003251953	0.748177549392578	0.339318616583008	0.322316432894531	0.330560903375	0.332776808484375	0.104416381569336	0.10697444849707	0.103560977023438	0.112180196162109	0.1965638179375	0.178494415244141	0.189867222349609	0.183252093861328
male	Mauritius	right	0.155914026686523	0.431300227213867	0.764756996113281	0.343534307396973	0.332474343211914	0.343281025774414	0.332297813596191	0.105395855787109	0.112173057990723	0.101734785061035	0.111996528375	0.199378688157715	0.181687350582031	0.202348990822266	0.18134196655127
male	Mauritius	left	0.142866185524414	0.401198090132812	0.718306681576172	0.311329165328613	0.316225943364746	0.320324500529785	0.314145963979492	0.0931692610981445	0.105587735804199	0.0973138694672852	0.105127223763184	0.183421945936523	0.174795020368164	0.186430624604492	0.173659090666992
male	Mauritius	right	0.142300708544922	0.388687628094238	0.694594402664551	0.296955344524414	0.305350291352539	0.314222223795898	0.30868919065918	0.09107245346875	0.101295845155273	0.095230178081543	0.101089151388672	0.171555826279297	0.167668393515137	0.183949502515137	0.17142068035498
male	Mauritius	left	0.158032054113281	0.446265708533203	0.725599743667969	0.329396520673828	0.336747640236328	0.322836667453125	0.340482757699219	0.110777287851563	0.113227661039062	0.109645691900391	0.112615067742188	0.179677017269531	0.182739983753906	0.175286765308594	0.187895977335937
male	Mauritius	right	0.171108843577148	0.472668469890625	0.780143421533203	0.359928815864258	0.361732162466797	0.34508387571582	0.356714154529297	0.120545444151367	0.118132270195312	0.117025869139648	0.116964886404297	0.1979325353125	0.199988524675781	0.186633305633789	0.195589055911133
male	Mauritius	left	0.168133512277344	0.469712376675781	0.774153014287109	0.345624155756836	0.356334125205078	0.341999243020508	0.367590433175781	0.116187992443359	0.117280669488281	0.116066583882813	0.120177130861328	0.189614155454102	0.196178889763672	0.185078678513672	0.203281290555664
male	Mauritius	right	0.167365244429688	0.464246812164062	0.81188555115625	0.370876863359375	0.362355944914062	0.355750391421875	0.354080586078125	0.114774561421875	0.11908003990625	0.112409003851562	0.117983206984375	0.2144553921875	0.200065599078125	0.203053240992187	0.194311318898438
male	Mauritius	left	0.166315083852539	0.45734815049707	0.793921325823242	0.35567721018457	0.351017292086914	0.358846280359375	0.351603855204102	0.110542707459961	0.119789223265625	0.110811548888672	0.116204670882812	0.20351296153418	0.189533207241211	0.206225815951172	0.19464934109668
male	Mauritius	left	0.15725637384375	0.43208668865625	0.739871103046875	0.335557206210937	0.323835827523437	0.333093424796875	0.336334811640625	0.107407773140625	0.108430938179688	0.103683452398438	0.1125645249375	0.188990860695313	0.176041683960938	0.19045603303125	0.184382525359375
female	Mauritius	left	0.152798652753906	0.424486852962891	0.702237509839844	0.316626381195313	0.316281722580078	0.316546844591797	0.329608522369141	0.106720447117188	0.103821779789062	0.106066479488281	0.107878146568359	0.172726990634766	0.173690267277344	0.173274909458984	0.18254534246875
female	Mauritius	right	0.152563437438477	0.42249652528418	0.730613242716797	0.328467198915039	0.323725813717773	0.3310822928125	0.322006857916016	0.101385805463867	0.109499928584961	0.102526344858398	0.109084446376953	0.188800003344727	0.176245923294922	0.190852974254883	0.174714341822266
female	Mauritius	left	0.147268075963867	0.412117616793945	0.71447461028418	0.321623962547852	0.312719608560547	0.314120842673828	0.325012993891602	0.0988114451162109	0.106119043951172	0.0981108280595703	0.109076299666992	0.186095295637695	0.169818169135742	0.179488313859375	0.179072831651367
female	Mauritius	right	0.172974774169922	0.477828228759766	0.840238140869141	0.376560186767578	0.363208654785156	0.382683880615234	0.368149896240234	0.115214715576172	0.123382250976562	0.116303198242188	0.122928063964844	0.218056750488281	0.196224450683594	0.223600964355469	0.202355975341797
female	Mauritius	left	0.162238724543457	0.441837472163086	0.810674663374023	0.354509400646973	0.341196965319824	0.351463334936523	0.367182538232422	0.104393560644531	0.11433652081543	0.103754262902832	0.119353127800293	0.210682451064453	0.18602812168457	0.207884583300781	0.206079507324219
female	Mauritius	right	0.156841524914063	0.414820350351563	0.734488409179687	0.311072401371094	0.331162705019531	0.336087868675781	0.327398695453125	0.0928066044023438	0.113325521976562	0.0981993468867187	0.110488877085938	0.180002262867188	0.177882572179688	0.198136528417969	0.178467045714844
female	Mauritius	left	0.162980920062988	0.446350910375977	0.782334362222656	0.339137502784668	0.347513170185547	0.360307752139648	0.34428614634668	0.105762057673828	0.115370156289551	0.109743134821777	0.11547556159082	0.193272782027832	0.19106737880127	0.209667360425293	0.188326840968262
female	Mauritius	right	0.156196870081055	0.435914156589844	0.756079858054687	0.33412101562793	0.337469313421875	0.340785024375977	0.335408195801758	0.103683177672852	0.112220929711914	0.10653452615918	0.113475523045898	0.192246061658203	0.185435412130859	0.195301077893555	0.18309730637207
female	Mauritius	left	0.153848503828125	0.434689921148438	0.756661449902344	0.336765268582031	0.332036384144531	0.341558056863281	0.334448754246094	0.105169750851562	0.112454789039063	0.104914135476563	0.11215124578125	0.193476874933594	0.179913284097656	0.199068461261719	0.184202829609375
female	Mauritius	right	0.154769559421875	0.418788673296875	0.75249149521875	0.334489511265625	0.3298850648125	0.328195996515625	0.333116661234375	0.09904573090625	0.109172428046875	0.099377374453125	0.111193139890625	0.197258496625	0.1819257670625	0.1907798785	0.18252735303125
female	Mauritius	left	0.151985984382812	0.42708754265625	0.783399104511719	0.343961687433594	0.332864485238281	0.346400713945313	0.338884680585938	0.100493787210938	0.112541546566406	0.1022180536875	0.111834155191406	0.205254028652344	0.181475362328125	0.207449889378906	0.189219824152344
female	Mauritius	right	0.165686557746094	0.466651463449219	0.841447066113281	0.378450510503906	0.364477696523437	0.370782217722656	0.359653841613281	0.112920286992187	0.122918680933594	0.109639442214844	0.121173053308594	0.223300062351562	0.20056014534375	0.219988045652344	0.197598812765625
female	Mauritius	left	0.160185450620117	0.448057463132324	0.816405779599609	0.347213885241699	0.34984628770752	0.363722809277344	0.363467090180664	0.103987418549805	0.116525175437012	0.107010920810547	0.120533948334961	0.203725387404785	0.192909973845215	0.217459007126465	0.202311411223145
female	Mauritius	right	0.1521159926875	0.428174105546875	0.7510195093125	0.3274782950625	0.33091612959375	0.338864075617188	0.333658211898437	0.10346244875	0.109822442632813	0.104452872507813	0.11043634165625	0.18633063159375	0.18312198603125	0.196529540703125	0.185037350984375
female	Mauritius	left	0.180396274367187	0.5042812138125	0.861038399632812	0.366718720640625	0.374470218976563	0.409503389914062	0.394540624382813	0.117009153867187	0.12523540078125	0.128624123390625	0.133412535773438	0.205132312351563	0.20404366475	0.235950043328125	0.215912379203125
female	Mauritius	right	0.159619115326172	0.451588037378906	0.7604675563125	0.355605941044922	0.35012445609375	0.329950865021484	0.335570466128906	0.114955803298828	0.115223403351563	0.108895956943359	0.112512873785156	0.201589162306641	0.194450283480469	0.181329248636719	0.183098861888672
female	Mauritius	left	0.161261064726562	0.451930471898437	0.754389292445312	0.341120639257812	0.342798500046875	0.329162552046875	0.354064136773438	0.113943614960937	0.11388147196875	0.109167482132812	0.114937902835937	0.186402343851563	0.188222245765625	0.18220325309375	0.197561449734375
female	Mauritius	left	0.159061951705078	0.446960527374023	0.729210379702148	0.32524620675293	0.338296705505859	0.324755013418945	0.346528428275391	0.109739365892578	0.113567286357422	0.109637739685547	0.114016135438477	0.176211374141602	0.184451565761719	0.175703243106445	0.192844196692383
female	Mauritius	right	0.156707611242187	0.429997419650391	0.708224567950195	0.312610681678711	0.339050433208008	0.312602212828125	0.330251297449219	0.103853514735352	0.112220739114258	0.105233937380859	0.108689228419922	0.170325522984375	0.186416339097656	0.168614815166016	0.182867890702148
female	Mauritius	left	0.167404068	0.459138498	0.761205276	0.345157176	0.344489496	0.34827858	0.34936356	0.113321988	0.117102726	0.114181626	0.114532158	0.19133205	0.184471638	0.192033114	0.193368474
female	Mauritius	right	0.174175430929688	0.48257374434375	0.833314719734375	0.377948980109375	0.372481186140625	0.367111616015625	0.372088290765625	0.118253322554687	0.122869843210937	0.116206992476563	0.125243586101562	0.216984656164063	0.205148682992187	0.208627444125	0.202553936453125
female	Mauritius	left	0.158999847070313	0.445960806585938	0.774961571226563	0.355562129054687	0.3393961214375	0.33936338015625	0.34519132821875	0.1107310131875	0.1125645249375	0.105737967796875	0.116927300664062	0.204395633523438	0.187140978304688	0.195440893101563	0.187984066296875
female	Mauritius	right	0.150143330492188	0.422837276703125	0.734206861390625	0.326496056625	0.330662384664063	0.328476904140625	0.32115922778125	0.103683452398438	0.108717424390625	0.103470634070312	0.10696576584375	0.185814956414063	0.183801367617187	0.188016807578125	0.17657372978125
female	Mauritius	left	0.158917993867187	0.436351240539062	0.753425993484375	0.343300519226563	0.332905162429687	0.328255900492188	0.343840750367187	0.107415958460938	0.110968387476562	0.103781676242187	0.114185218359375	0.19602205084375	0.182303454	0.185487543601562	0.189612945039063
female	Mauritius	right	0.167266960253906	0.459014145083984	0.817622287451172	0.355973114911133	0.359845459607422	0.365298820777344	0.362396471695313	0.106844635022461	0.120623155401367	0.109403284871094	0.122143069789063	0.206914576266602	0.197772176658203	0.21452178596582	0.198413748560547
female	Mauritius	left	0.165224621054687	0.45548835923584	0.811757708959961	0.352358351774902	0.353704637607422	0.363158723034668	0.36284283473877	0.106100861672363	0.120812230881348	0.108033797197266	0.120541469484863	0.205680886379395	0.191240278566895	0.214540800964355	0.200295743049316
female	Mauritius	right	0.154419427240234	0.421309903410156	0.772201913595703	0.348991048884766	0.330213442964844	0.340040065751953	0.328334933962891	0.101491874802734	0.109163076902344	0.101005408328125	0.109649543376953	0.207399368375	0.183652320314453	0.200678646925781	0.180471577980469
female	Mauritius	left	0.15768932734375	0.431051881820313	0.773385095359375	0.33901731646875	0.339282588234375	0.343821682890625	0.33960680928125	0.102859127121094	0.114707932652344	0.101378026429688	0.112106795617188	0.19647795440625	0.184356508449219	0.203249753089844	0.189300879414063
female	Mauritius	right	0.173590657824219	0.4638501616875	0.800083740269531	0.35507107044043	0.349380494501953	0.371107418430664	0.361524135397461	0.109469344463867	0.118410531481445	0.115304392005859	0.120665893736328	0.204523633376953	0.187002438350586	0.212060235360352	0.196497433181641
female	Mauritius	left	0.199130026845703	0.538148696895508	0.917402708524414	0.419224488601562	0.388106910444336	0.419882637017578	0.426969771790039	0.127343692298828	0.132215595817383	0.135923700307617	0.14266570847168	0.244189114742187	0.205229938994141	0.235480687530273	0.232502967257812
female	Mauritius	right	0.154881585168945	0.435830696805664	0.758540128058594	0.350231271722656	0.330559055043945	0.345969359418945	0.322115492438477	0.108827248448242	0.111997597525391	0.108971720051758	0.106034130780273	0.202661554931641	0.179369521964844	0.199515284455078	0.176993766707031
female	Mauritius	left	0.164978545014648	0.460382843203125	0.808623617277344	0.36767220474707	0.351531516154297	0.36611512190918	0.348248800274414	0.114076383375977	0.119084732297852	0.111194977505859	0.116026750023437	0.213384558392578	0.189474508010742	0.214548357420898	0.191216193453125
female	Mauritius	right	0.155701715296875	0.422308551421875	0.738504770296875	0.325382396414063	0.331908576457031	0.326077350714844	0.332731338445312	0.100728433710937	0.110138274703125	0.100368974589844	0.111072868417969	0.185968173292969	0.18206205084375	0.188460423199219	0.182014122960937
female	Mauritius	left	0.157866458003906	0.433923075023438	0.760048353621094	0.327403355472656	0.334105271085938	0.351079729582031	0.338858119464844	0.100281106804688	0.1120873419375	0.107709928640625	0.113844697640625	0.189962163527344	0.181798447488281	0.203350018792969	0.1849377238125
female	Mauritius	right	0.158409850209961	0.4417352465625	0.73004032705957	0.325305488707031	0.337255036883789	0.32985326147168	0.337365131941406	0.107562871291992	0.112525617735352	0.109968024858398	0.111678732676758	0.178345524489258	0.184087405186523	0.181428186102539	0.18617921128125
female	Mauritius	left	0.154418766359863	0.43371038232373	0.765420865418945	0.344902361954102	0.329148323464355	0.345453712760742	0.333656427118652	0.104529626458984	0.11142961964209	0.107099894189941	0.110651242032715	0.201972773432617	0.17892144485498	0.199483586702637	0.185043060428711
male	Mauritius	right	0.161420860992187	0.458269057101563	0.744162331445313	0.335137156867187	0.347991878679688	0.336362261570313	0.343908196335937	0.116598008484375	0.1132777971875	0.115958823421875	0.112434428007813	0.178678857679687	0.19271429634375	0.18262937646875	0.190139800953125
male	Mauritius	left	0.154167312	0.426079992	0.709359924	0.313242072	0.32703801	0.323248926	0.32566092	0.101645934	0.108322734	0.106344732	0.109766592	0.175299384	0.179380578	0.178195446	0.176484516
male	Mauritius	right	0.17023236562793	0.470309148439453	0.743311015927734	0.33794101378125	0.362797090250977	0.332470136302734	0.350195440579102	0.115328807279297	0.121976854989258	0.11440570256543	0.118597783605469	0.180327235526367	0.197976320147461	0.176253718394531	0.188753741859375
male	Mauritius	left	0.161179164351562	0.452134995082031	0.750518007776367	0.339346842978516	0.342014530913086	0.325915245949219	0.35614057369043	0.111771890033203	0.114380296013672	0.109121139799805	0.116861669235352	0.187229348753906	0.187652791283203	0.176626347820313	0.199009519918945
male	Mauritius	right	0.168708884859375	0.470104234576172	0.769324254832031	0.349382081753906	0.352032185501953	0.351410662798828	0.354846302185547	0.116811739148437	0.116613197173828	0.11781308128125	0.118866216972656	0.190617560144531	0.192369908876953	0.192637508929688	0.193699276880859
male	Mauritius	right	0.161182656577148	0.455564021015625	0.798727884700195	0.347106871305664	0.350251501350586	0.372272058375	0.345428649053711	0.107960200402344	0.117964360234375	0.112587531660156	0.11705192871875	0.199659567722656	0.192009807069336	0.2184621743125	0.188596335595703
male	Mauritius	left	0.156522738479492	0.43362493109082	0.769701157109375	0.335734064200195	0.333901054458984	0.344842085936523	0.344972433295898	0.102461171178711	0.112245369841797	0.105255492695312	0.113662897375	0.194486406897461	0.182209314986328	0.200653466337891	0.192351968887695
male	Mauritius	right	0.142705271074219	0.412611143132812	0.726594691417969	0.323169725824219	0.321396394160156	0.3314053336875	0.305596168792969	0.0994823087578125	0.108900137730469	0.102813296613281	0.10141540003125	0.188236759746094	0.176558332300781	0.192781920632812	0.169017678738281
male	Mauritius	left	0.146459621894531	0.40540598475	0.723103943953125	0.315277601121094	0.316276098679687	0.32277831478125	0.320270088914063	0.096079429078125	0.105369450363281	0.0969900588515625	0.106967046457031	0.18295670465625	0.174002178550781	0.189586728445312	0.176558332300781
male	Mauritius	right	0.156553564453125	0.440459600830078	0.777583825683594	0.343106964111328	0.347304278564453	0.344101477050781	0.339700561523438	0.104353381347656	0.116123089599609	0.106585162353516	0.113397967529297	0.200132025146484	0.191095269775391	0.198965234375	0.187391296386719
male	Mauritius	left	0.150844903564453	0.416559967041016	0.740638061523437	0.321290325927734	0.318236309814453	0.341462493896484	0.326662261962891	0.0988874755859375	0.107062841796875	0.102802880859375	0.107806768798828	0.18543359375	0.173577746582031	0.201627709960938	0.179999011230469
male	Mauritius	right	0.152754554516602	0.411843126352539	0.760974904819336	0.331103582150879	0.324883591181641	0.346416643352051	0.322777669208984	0.0946311080712891	0.108109008696289	0.10047504154541	0.108627968039551	0.19950602230957	0.177957927839355	0.208260640795898	0.175250313874512
male	Mauritius	left	0.150593728553711	0.417357797996094	0.763203242163086	0.330936535198242	0.326086557126953	0.340193501217773	0.333556287132812	0.098618766703125	0.108303447324219	0.0998484461826172	0.110587137786133	0.195541950521484	0.179777612349609	0.203217900067383	0.184665779224609
male	Mauritius	right	0.147686515890625	0.40959421909375	0.728140397515625	0.32694201796875	0.32338539240625	0.3210090629375	0.313699095796875	0.099735019921875	0.107320389484375	0.098200635	0.1043381746875	0.190421103125	0.17863387946875	0.18681726571875	0.172268149203125
male	Mauritius	left	0.159080307515625	0.44254808603125	0.781513386875	0.34588970459375	0.336203407984375	0.3513505411875	0.349296825984375	0.1056601063125	0.11297794209375	0.108138728109375	0.115771309515625	0.20173620834375	0.183221296953125	0.20334141103125	0.193214470546875
male	Mauritius	right	0.172346835609375	0.472000407890625	0.82496402040625	0.372997171546875	0.370195935484375	0.3687244996875	0.356960881953125	0.113631039265625	0.124773034390625	0.113898573046875	0.1196977611875	0.21772528609375	0.201240483984375	0.211800199703125	0.194198050625
male	Mauritius	left	0.1698411	0.4740528	0.797510376	0.356065398	0.361315032	0.35900319	0.364569972	0.114682386	0.119564796	0.118621698	0.12118392	0.20088822	0.198142386	0.19792539	0.20055438
male	Mauritius	right	0.153009065727539	0.443937434674805	0.73357078669043	0.333016419225586	0.328127261099609	0.341762475604492	0.327170074671875	0.115594337419922	0.106135083310547	0.118531585967773	0.103676427976562	0.18107715009375	0.181555743307617	0.186670121769531	0.184267771519531
male	Mauritius	left	0.154401329707031	0.437917894848633	0.717452973134766	0.323112269282227	0.324016322490234	0.326326680688477	0.335869464550781	0.110093590664063	0.105372423911133	0.11216652074707	0.110285359526367	0.175231080893555	0.179751346933594	0.176062079296875	0.186408466010742
male	Mauritius	right	0.165000775464844	0.452101968914063	0.80217823753125	0.373774722222656	0.352562229386719	0.344582217386719	0.34794099196875	0.113387865820313	0.118811780226562	0.10442593828125	0.115476384585937	0.219543845765625	0.193382810332031	0.198120942457031	0.191130638976562
male	Mauritius	left	0.156339612	0.430895088	0.745161768	0.33109206	0.32724744	0.339657708	0.333994128	0.10306062	0.110592768	0.106235532	0.111006168	0.188659224	0.177423012	0.195339768	0.183739764
male	Mauritius	right	0.153718919291016	0.420954056692383	0.753996364754883	0.335099261845703	0.331584019932617	0.332888804048828	0.328713494876953	0.0994399000566406	0.110400086632813	0.100483727349609	0.11063034265332	0.198166006449707	0.182117161820313	0.194243978900391	0.179469217584473
male	Mauritius	left	0.164852708835938	0.460876864921875	0.81364950478125	0.356388582796875	0.355874246085937	0.371740754320313	0.354946881410156	0.108275670632813	0.120962642835937	0.112117610003906	0.119520941449219	0.207425761136719	0.193429568214844	0.21776704621875	0.195027129210938
male	Mauritius	right	0.148589630126953	0.417241247558594	0.752564385986328	0.328424194335938	0.327359204101562	0.334391271972656	0.327844714355469	0.0968436340332031	0.109333776855469	0.101440319824219	0.109623516845703	0.195840740966797	0.180233935546875	0.195754602050781	0.180735107421875
male	Mauritius	right	0.163583626445312	0.457502108226563	0.786011753648437	0.350798272632812	0.352353483492187	0.358705292054687	0.344814803484375	0.110919275554688	0.118114172109375	0.111492247976563	0.116976412585937	0.200188378882812	0.192346842023437	0.206572928726562	0.186903604015625
male	Mauritius	left	0.15924519	0.448727526	0.760215105	0.34341138	0.340794675	0.353097342	0.330485688	0.108796779	0.115674975	0.113955426	0.110300346	0.196178112	0.184755987	0.198246555	0.181034451
male	Mauritius	right	0.151847681495117	0.419441196006836	0.7278800433125	0.320807221806641	0.329740382624023	0.325614915723633	0.322629169250977	0.0997576422275391	0.110215781082031	0.101282620264648	0.108185152432617	0.184401949487305	0.180461085191406	0.186946254949219	0.17607075368457
male	Mauritius	left	0.149183523234375	0.408265681757813	0.723215775679688	0.313735920890625	0.317210692394531	0.324543658464844	0.324807261820312	0.093778890703125	0.107262601734375	0.0989710780078125	0.1082531113125	0.183132440226562	0.17228476275	0.189011593851562	0.178786978851563
male	Mauritius	right	0.154718148	0.425295468	0.704894814	0.309461334	0.326879436	0.321037236	0.327113124	0.103815894	0.108498	0.103941084	0.10904049	0.169056576	0.179247042	0.17893824	0.177652956
male	Mauritius	left	0.159722702443359	0.445787158816406	0.721182142119141	0.328138090470703	0.327646051664063	0.333731794798828	0.336744453457031	0.113203454566406	0.109992253933594	0.111105815443359	0.111485634873047	0.176322537972656	0.177297983326172	0.182788100537109	0.184773520283203
male	Mauritius	right	0.157291961932617	0.439372437249023	0.704845496566406	0.314041917427734	0.330242828598633	0.324534823303711	0.332266883888672	0.105818288071289	0.11161098187207	0.110044244513672	0.111898922791992	0.170317054133789	0.179234753800781	0.174602292530273	0.180691396101563
male	Mauritius	left	0.152412017871094	0.435251774671875	0.715821846011719	0.322488874523437	0.336362106972656	0.326579586691406	0.317659194996094	0.108584215675781	0.110238095003906	0.110519606378906	0.105909857613281	0.176278904132812	0.187169875453125	0.178381442214844	0.173991624210938
male	Mauritius	right	0.142759365910156	0.408234873644531	0.672517332326172	0.307780143404297	0.304810776873047	0.299472987037109	0.311058818949219	0.104378536013672	0.100021697621094	0.103592007378906	0.100242632630859	0.166814769773438	0.169757624103516	0.160681613902344	0.175263324546875
male	Mauritius	left	0.148518029267578	0.421340599160156	0.684322392919922	0.312988474582031	0.321344502035156	0.3135236746875	0.305953182873047	0.106176795117188	0.106988227535156	0.106375337091797	0.101800239416016	0.170331749695313	0.175925454023438	0.170694304605469	0.167370884595703
male	Mauritius	right	0.161093941785156	0.433150637194336	0.767279060666016	0.344129221871094	0.343485291290527	0.335050595661133	0.338453093049805	0.10466654350293	0.112997892249023	0.103235586657227	0.112250614785156	0.199737726379395	0.190396758081055	0.191660769961426	0.185483806244141
male	Mauritius	left	0.148740913734375	0.410011257046875	0.735411021453125	0.3244712648125	0.315052501984375	0.323550633859375	0.330711096828125	0.09787015209375	0.105101432828125	0.098444562859375	0.108595109265625	0.190082751578125	0.172834691328125	0.18851689209375	0.183976686453125
male	Mauritius	right	0.151506043632813	0.408278101298828	0.73284580418457	0.317302272080078	0.32674131520752	0.323973532043457	0.324244293439941	0.0949996444165039	0.110342790217285	0.0947138407202148	0.108221825944824	0.185276006694336	0.179063536875	0.190600980825195	0.177905279790039
male	Mauritius	left	0.165723443603516	0.456058575439453	0.808163140869141	0.355777215576172	0.349974584960937	0.362762298583984	0.361000366210938	0.108809112548828	0.117469989013672	0.109357269287109	0.120422204589844	0.205519622802734	0.190946484375	0.212496875	0.199200158691406
male	Mauritius	right	0.156287316894531	0.430945166015625	0.763433551025391	0.338862664794922	0.328886212158203	0.344109307861328	0.338384985351562	0.104063641357422	0.109098852539062	0.104682275390625	0.113100396728516	0.19683525390625	0.180249597167969	0.200695843505859	0.185652856445312
male	Mauritius	left	0.152961837996094	0.41888969578125	0.74722764496875	0.324831225761719	0.325174708921875	0.333665932160156	0.335015900859375	0.0978447727617188	0.109147765125	0.099977563546875	0.111919594347656	0.190137899097656	0.177381094289063	0.195641617640625	0.184067033941406
male	Mauritius	left	0.161447821044922	0.448869891357422	0.806142791748047	0.355871185302734	0.344218939208984	0.353796020507813	0.362167156982422	0.108260955810547	0.114862329101562	0.106083990478516	0.119662615966797	0.206929168701172	0.189059259033203	0.208581469726562	0.201572894287109
male	Mauritius	left	0.158938055755859	0.440157408802734	0.787168582109375	0.350871799250488	0.342252548882812	0.341738310437012	0.35102530326416	0.105487958195312	0.114253037375977	0.103369602806641	0.117046810424805	0.20611751435791	0.187674007115234	0.198994928123535	0.194382132512695
male	Mauritius	right	0.146964367109375	0.412279204609375	0.74388418828125	0.326113583546875	0.32644522709375	0.32777180128125	0.32243465396875	0.09944678821875	0.107768727453125	0.097896547453125	0.107167141484375	0.19110380940625	0.18224969796875	0.19289314203125	0.177637538875
male	Mauritius	left	0.14427265553125	0.397285831234375	0.7183553478125	0.318092437296875	0.309207475296875	0.3224192286875	0.30984762446875	0.09417134203125	0.10382756809375	0.096539122703125	0.10274779840625	0.18879001721875	0.16910735834375	0.189630695046875	0.170827277203125
male	Mauritius	right	0.154440388155273	0.427454951671387	0.770513396625977	0.330939303075195	0.340717508746094	0.341208721589844	0.339151767806641	0.09971620728125	0.113339688494629	0.102018767486328	0.11238028840918	0.193629962845703	0.188234296765137	0.201274462726562	0.187374674288574
male	Mauritius	left	0.149654283982422	0.406710759521484	0.737005722817383	0.322328778841797	0.319013990679687	0.323023815069336	0.328652844736328	0.0951283100439453	0.108173605391602	0.0948915394609375	0.108517304625	0.190256620087891	0.173927087621094	0.190516303953125	0.182305711155273
male	Mauritius	right	0.16273413	0.439116327	0.754906932	0.338867451	0.335137608	0.341982576	0.340354404	0.103530141	0.11330748	0.108281745	0.113996961	0.195106509	0.181433187	0.192572874	0.185794362
male	Mauritius	left	0.169783532226563	0.472837149984375	0.76819391428125	0.339860024273437	0.352466174117188	0.358396391085938	0.359603740648437	0.115985456132812	0.115710251453125	0.121862407679688	0.11927903471875	0.183739072757813	0.193113787007813	0.194738382375	0.196602672140625
male	Mauritius	right	0.15871128	0.44271123	0.731415165	0.329153175	0.33700992	0.328398525	0.337856805	0.11021244	0.11016213	0.11133603	0.11100063	0.17969055	0.18644886	0.178944285	0.18633147
male	Mauritius	left	0.156370656	0.437422206	0.713357658	0.322247406	0.321980334	0.332195838	0.330317988	0.107688438	0.109724862	0.109566288	0.110442618	0.175649916	0.172353246	0.184354794	0.180999702
male	Mauritius	right	0.153853608594727	0.418005527220703	0.685307858264648	0.294792220045898	0.32245148605957	0.314118137083008	0.325381708362305	0.0967735556455078	0.107486651636719	0.104971403012695	0.108773916925781	0.161035193891602	0.176228311842773	0.171223221146484	0.176821131383789
male	Mauritius	left	0.15314832421875	0.434354172205078	0.709272430658203	0.313647768	0.321892252787109	0.321858219826172	0.3389682909375	0.106480626533203	0.107203826953125	0.107586697763672	0.113083020955078	0.169952098681641	0.176392836539062	0.177030954556641	0.185896540880859
male	Mauritius	right	0.159382516044922	0.441702108923828	0.738559225445312	0.344420005423828	0.332551376699219	0.325030748966797	0.337226361505859	0.117157416978516	0.109230268828125	0.107029756130859	0.108284666986328	0.186575197046875	0.18480771696875	0.179257829523437	0.18791848190625
male	Mauritius	left	0.146807524907227	0.407707404908203	0.676534129057617	0.304853214541992	0.317107641339844	0.297104216255859	0.311585950757812	0.0990093322001953	0.10546259634668	0.100567600708008	0.10266787565332	0.169495575626953	0.174128036897461	0.160442374350586	0.172468142182617
male	Mauritius	right	0.145604948124023	0.402338153636719	0.6607058473125	0.286196336701172	0.30763099753418	0.305217375117187	0.30921467259375	0.0950967232294922	0.102049649560547	0.1024392166875	0.10275256415918	0.156572109632813	0.168928162637695	0.165108711023437	0.170096864018555
male	Mauritius	left	0.146407258067383	0.423918568226562	0.691935188546875	0.30575479025	0.313883275849609	0.321066588705078	0.321178290938477	0.104312701035156	0.104304108555664	0.109270561702148	0.106031196933594	0.165817669240234	0.17294942721875	0.174667923117188	0.178500168970703
male	Mauritius	right	0.159151361523438	0.446479222695312	0.734635481335937	0.334366430484375	0.339453871460937	0.337247812984375	0.328738730289062	0.114255820445313	0.111158334257813	0.113823613070312	0.107241454921875	0.180815756195313	0.187983195164063	0.184543544804687	0.181292985171875
male	Mauritius	left	0.157332488820313	0.432954733585938	0.717842423953125	0.323822371398438	0.324029470765625	0.331340978859375	0.328504617960937	0.107709679578125	0.105332539015625	0.1135985050625	0.106314009929687	0.178870823007813	0.178789784125	0.177511170640625	0.182670646179688
female	Mauritius	right	0.166945038	0.459964752	0.760888128	0.317506878	0.343195866	0.372548748	0.35407905	0.103231674	0.114315162	0.123053424	0.119364492	0.176300904	0.186149184	0.207214488	0.191223552
female	Mauritius	left	0.15504238978125	0.438260427492188	0.716991877664062	0.328339032785156	0.323914025859375	0.322524063445312	0.335104103015625	0.109481533183594	0.107510953558594	0.110114933777344	0.111153006972656	0.181143772582031	0.177070654875	0.174062002054687	0.184715448152344
male	Mauritius	right	0.148721318642578	0.439598155356445	0.705864654741211	0.330180321635742	0.314108264604492	0.324829057192383	0.324664683881836	0.11308883765625	0.104605348461914	0.113180156162109	0.108723813076172	0.180134884658203	0.17333165597168	0.174263104731445	0.178135009379883
male	Mauritius	left	0.15762539184375	0.433717493165039	0.712634816826172	0.320350860378906	0.325726121064453	0.320259132380859	0.337201293620117	0.110440509648438	0.105138631361328	0.108422493691406	0.109715858463867	0.170999333958984	0.179887776969727	0.173659445902344	0.188088259995117
male	Mauritius	right	0.142536413574219	0.397006433105469	0.720528540039063	0.321196356201172	0.312488494873047	0.313796240234375	0.312237908935547	0.0954810729980469	0.103037805175781	0.094909423828125	0.103578131103516	0.190296527099609	0.173765686035156	0.183522875976562	0.172943450927734
male	Mauritius	left	0.149357049560547	0.415213067626953	0.735250463867188	0.334571380615234	0.316168975830078	0.328886212158203	0.319825964355469	0.100453637695313	0.107517028808594	0.0984019653320312	0.108840435791016	0.19683525390625	0.171048394775391	0.193616790771484	0.173750024414063
male	Mauritius	right	0.157066145648437	0.430197538945312	0.723399478734375	0.31300274353125	0.333402039	0.32938961559375	0.33444729215625	0.098911294640625	0.111724075265625	0.108579886335938	0.110982282703125	0.175981855992187	0.182843437195313	0.181157545007813	0.183416640539063
male	Mauritius	left	0.155229516699219	0.441268085347656	0.731885491136719	0.324134840540039	0.334601992867188	0.326857861112305	0.342372140742188	0.110204284816406	0.110386397657227	0.108920822890625	0.111756579983398	0.17658875131543	0.184749140992188	0.179884126530273	0.190663472298828
male	Mauritius	right	0.159504434325195	0.443026234385742	0.761961782646484	0.342772821606445	0.340956105285156	0.34454880437793	0.335815531299805	0.106990741916992	0.116823820839844	0.107031475466797	0.112180196162109	0.195863200880859	0.183871243818359	0.197728797461914	0.184498540485352
male	Mauritius	right	0.16170056484375	0.449527570265625	0.801570551828125	0.34861225425	0.35039056703125	0.35892017346875	0.354458654234375	0.10567584359375	0.116699809109375	0.108461342375	0.1186905751875	0.2032941991875	0.1932223391875	0.21010844196875	0.194945571484375
male	Mauritius	left	0.150990892112305	0.420099754102539	0.751784789853516	0.33270849569043	0.324933255254883	0.33050882059668	0.334365889771484	0.0990923078691406	0.110174698706055	0.0997720685751953	0.111060678952148	0.195885649754883	0.177318253390625	0.192952749629883	0.185628137078125
male	Mauritius	right	0.144216896554688	0.399398042003906	0.721240342382813	0.314072698851563	0.319847297378906	0.31670672625	0.313885667320312	0.0924169553789062	0.107519751527344	0.09482498634375	0.104636348753906	0.185878170140625	0.176713625109375	0.185371626410156	0.173276920722656
male	Mauritius	left	0.153648804316406	0.427884161789063	0.74997551025	0.334464730207031	0.325006961332031	0.336613496953125	0.335023888839844	0.104275097039063	0.110066382878906	0.10256566921875	0.110977012652344	0.191823362976562	0.176981695265625	0.195633629660156	0.185536822347656
male	Mauritius	right	0.162158550626953	0.457802882291016	0.754281021498047	0.328154317599609	0.349322819302734	0.341061318035156	0.355261570986328	0.111457947070312	0.115473836460938	0.113176611597656	0.117694487162109	0.176682116707031	0.192303245777344	0.188695751917969	0.196599907095703
male	Mauritius	left	0.156303888	0.438265152	0.744513276	0.327255006	0.336827868	0.33129447	0.343279326	0.105735474	0.112662654	0.10904049	0.110826534	0.184087722	0.184054338	0.184146144	0.192225072
male	Mauritius	right	0.158531450595703	0.444250616578125	0.733940622052734	0.335881227480469	0.329381135876953	0.33631284046875	0.334724504671875	0.110890008949219	0.111019492845703	0.111917247861328	0.110423866921875	0.185852552753906	0.178532396472656	0.185092913894531	0.184462758931641
male	Mauritius	left	0.157181230089844	0.442760313556641	0.739808504859375	0.325601845529297	0.337019903923828	0.330928003916016	0.345757866644531	0.109118181005859	0.111543029472656	0.108352439384766	0.113746663693359	0.177660564333984	0.185513670070312	0.18500317565625	0.191631094798828
male	Mauritius	left	0.153965459650879	0.418740020812988	0.763863026381836	0.332352093034668	0.325838777219238	0.335526018293457	0.342475560803223	0.0970529183398438	0.109545548327637	0.0989031212158203	0.113238432929687	0.197926580830078	0.177792462541504	0.197851369331055	0.190292613679199
female	Mauritius	right	0.142533311799316	0.393453914841309	0.720067370500488	0.31008948932373	0.312676764890137	0.316790833886719	0.316159057294922	0.0901184181298828	0.104288264545898	0.0935104567358398	0.105536775429687	0.183824424763184	0.172978926604004	0.188637960700684	0.174626058432617
female	Mauritius	left	0.154890925515625	0.419214355519531	0.750400731433594	0.326419004462891	0.325498460210937	0.327975697181641	0.344223677433594	0.0952426516289062	0.110936808509766	0.0966047577578125	0.116430137623047	0.193553784097656	0.176175704804687	0.192184193869141	0.188487048662109
female	Mauritius	right	0.147921422320312	0.41256321525	0.727728984644531	0.319559158652344	0.322634531132812	0.331077826488281	0.314566670859375	0.097996544390625	0.107174733949219	0.100832277457031	0.106559659453125	0.185592738210937	0.178052084648437	0.193660598484375	0.170423563300781
female	Mauritius	left	0.1536273395625	0.432625730203125	0.764265326625	0.34371795978125	0.338721372984375	0.336840767875	0.330852732359375	0.106313203484375	0.113772674796875	0.1027014974375	0.109838354484375	0.198313349671875	0.185361567203125	0.196629460578125	0.183960949171875
female	Mauritius	right	0.162925421329102	0.454288136994141	0.739048090344727	0.335357011415039	0.340756804705078	0.331205411548828	0.348472087245117	0.116118167935547	0.110618880966797	0.113413748850586	0.114137339241211	0.180291590704102	0.188866136833008	0.178446435208008	0.191443927599609
female	Mauritius	left	0.151856093124023	0.436732608407227	0.716761453308594	0.315506160701172	0.317492057870117	0.328670317480469	0.34327403290625	0.108305108047852	0.105243877914063	0.109918107495117	0.113265514950195	0.171845145414063	0.174316676825195	0.180014207130859	0.190585423938477
female	Mauritius	right	0.151086337219727	0.42368066250293	0.745985749484863	0.331159132288574	0.32031049435791	0.342753715428223	0.32615643452832	0.102275574631836	0.107205299491211	0.104691788460938	0.109507999918945	0.190743054797363	0.176010636919922	0.199710613505371	0.179521444262207
female	Mauritius	left	0.145512121582031	0.402245245361328	0.732196447753906	0.321854144287109	0.309207385253906	0.321251171875	0.327273065185547	0.0951756713867187	0.102904681396484	0.0955202270507813	0.108644665527344	0.191032623291016	0.169936419677734	0.189638739013672	0.181588665771484
female	Mauritius	right	0.154014987	0.430015802617188	0.745576271304688	0.335524464929688	0.330449566335937	0.331521843296875	0.331718290984375	0.105737967796875	0.108962984	0.104166386296875	0.111148464523438	0.191315491664063	0.182810943859375	0.190406921109375	0.181042914671875
female	Mauritius	left	0.149856446765625	0.414995939890625	0.707257953125	0.316925578367187	0.312879404960938	0.315946930734375	0.325947229234375	0.101532635921875	0.10424653271875	0.101392829117187	0.107823942132813	0.178352363132812	0.1707287803125	0.17852506565625	0.179651744023438
female	Mauritius	right	0.155739636	0.446733846	0.77354784	0.332354763	0.335154222	0.376174188	0.331939413	0.105042015	0.11040003	0.120742245	0.110549556	0.189557433	0.185960502	0.214661187	0.183368718
female	Mauritius	left	0.162781465054687	0.452590916039062	0.772309527445312	0.345600594234375	0.340124614945312	0.353548540257813	0.347949781164062	0.108095340046875	0.114414407328125	0.112605451539062	0.117475717125	0.196914250757812	0.184055112546875	0.202332932804688	0.189007231335937
female	Mauritius	right	0.153757965087891	0.429003125	0.754208856201172	0.333890100097656	0.331955889892578	0.341360693359375	0.329379553222656	0.101377673339844	0.111675189208984	0.104674444580078	0.111275817871094	0.195449200439453	0.181392895507813	0.198229138183594	0.179137622070313
female	Mauritius	left	0.155378942871094	0.420561511230469	0.751522888183594	0.330820422363281	0.319544055175781	0.345495361328125	0.331211962890625	0.0995061096191406	0.107274273681641	0.102928173828125	0.110852954101562	0.193820391845703	0.173577746582031	0.202379467773437	0.181745281982422
female	Mauritius	right	0.153757965087891	0.429003125	0.754208856201172	0.333890100097656	0.331955889892578	0.341360693359375	0.329379553222656	0.101377673339844	0.111675189208984	0.104674444580078	0.111275817871094	0.195449200439453	0.181392895507813	0.198229138183594	0.179137622070313
female	Mauritius	left	0.149758515738281	0.424016461765137	0.771050660673828	0.347440984544922	0.332520394416016	0.337179241230957	0.327331958753906	0.104559258912598	0.111819998759277	0.10059118015918	0.107046023934082	0.205964010344238	0.182193913827148	0.199601268977539	0.183291467524902
female	Mauritius	right	0.146365679931641	0.4061998046875	0.728108764648438	0.324305187988281	0.320726507568359	0.318909759521484	0.316349084472656	0.0983706420898438	0.105637634277344	0.096663525390625	0.105528002929688	0.189623077392578	0.178761743164062	0.185832965087891	0.173890979003906
female	Mauritius	left	0.144009044683594	0.393506473361328	0.727559259425781	0.320244622285156	0.311368480148437	0.310784720378906	0.322325201976563	0.0926980577617187	0.104126277865234	0.0904752801777344	0.106206857556641	0.19219167796875	0.171790022433594	0.184108850390625	0.179468708632813
female	Mauritius	right	0.145519952392578	0.406387744140625	0.729032800292969	0.317249627685547	0.317038195800781	0.327601959228516	0.318690496826172	0.0958882751464844	0.105277416992187	0.0992555236816406	0.105966528320313	0.184869775390625	0.175386663818359	0.192481323242188	0.176295037841797
female	Mauritius	left	0.151355266664062	0.420392331386719	0.762161282824219	0.327040218351562	0.33173159259375	0.335573531964844	0.339181681921875	0.0978798346875	0.109873231628906	0.100443725261719	0.112195539808594	0.19145794415625	0.183828616277344	0.197357230371094	0.189517492019531
male	Mauritius	right	0.144627239990234	0.413599920654297	0.730089959716797	0.329559661865234	0.310335021972656	0.333937084960937	0.314132965087891	0.099419970703125	0.10424375	0.103311883544922	0.10662431640625	0.193616790771484	0.170891778564453	0.194125793457031	0.171455596923828
male	Mauritius	left	0.139458905029297	0.402300061035156	0.718915393066406	0.319332623291016	0.301940393066406	0.327273065185547	0.311744567871094	0.0963111389160156	0.101463812255859	0.09960791015625	0.104917199707031	0.188683380126953	0.165574658203125	0.193272235107422	0.171385119628906
